# Supplementary material for: PrEP uptake and early persistence among adolescent girls and young women receiving services via community and hybrid community-clinic models in Namibia
Source: PLoS One. 2023 Aug 30;18(8):e0289353. doi: 10.1371/journal.pone.0289353 (PMC10468070; doi:10.1371/journal.pone.0289353)
Supplement: S1 Dataset — (XLSX) [file pone.0289353.s001.xlsx]

## Sheet: Sheet1
id	groupnum	followup_days	byid_alrdyprep	byid_HIVneg	byid_hts	byid_preped	byid_prep	byid_elig	byid_prepcard	cm1	fuptime_45days	fuptime_6mo	byid_restart	byid_HIVpos	byid_testHIVpos2	age_grp	location	dreams_elig	relationship3	dropout	food_insecure1	gbv_any	alc_drug	num_partners	partner_5older	concurrent2	condom_use	sex_transaction2	preg_curr2	model_finer	partnerHIV	prep_riskassess___6	selfrisk_only	delay_start
11439	1	65	0	1	1	1	0	Yes	0		0	0		0		15-19		No	Has no partner	No		No	No	No	No			No	No
1606	3	233	0	1	1	1	1	Yes	1	0	1	1	0	0	0	15-19		No	Has a main partner	No	No	No	No	No	No	No	No	No	No	Hybrid	No	No	Yes	No
1626	3	82	0	1	1	1	0	Yes	0		0	0		0		15-19		Yes	Has no partner	No	Yes	No	No	No	No			No	No
4715	3	224	0	0	0	1	0	Yes	0		0	0		0		15-19		Yes	Has a main partner	No		No	No	Yes	No	No	Yes	No	No
10399	3	82	0	1	1	1	0	Yes	0		0	0		0		15-19		Yes	Has a main partner	Yes	Yes	No	No	No	No	No	No	No	No
10408	3	82	0	0	0	1	0	Yes	0		0	0		0		15-19		No	Has a main partner	No	No	No	No	No	No			No	No
10412	3	82	0	1	1	1	0	Yes	0		0	0		0		15-19		No	Has no partner	No	No	No	No	No	No			No	No
10417	3	82	0	1	1	1	0	Yes	0		0	0		0		15-19		No	Has no partner	No	No	No	No	No	No			No	No
10427	3	82	0	0	0	1	0	Yes	0		0	0		0		15-19		Yes	Has no partner	No	No	No	No	No	No			No	No
10441	3	82	0	1	1	1	0	Yes	0		0	0		0		15-19		Yes	Has no partner	No	No	No	No	No	No			No	No
10444	3	82	0	1	1	1	0	Yes	0		0	0		0		15-19		Yes	Has a main partner	No	No	No	No	No	No			No	No
10446	3	82	0	0	0	1	0	Yes	0		0	0		0		15-19		Yes	Has no partner	No	Yes	No	No	No	No			No	No
10448	3	82	0	0	0	1	0	Yes	0		0	0		0		15-19		Yes	Has no partner	No	No	No	No	No	No			No	No
10452	3	82	0	0	0	1	0	Yes	0		0	0		0		15-19		Yes	Has no partner	No	No	No	No	No	No			No	No
10457	3	82	0	0	0	1	0	Yes	0		0	0		0		15-19		Yes	Has no partner	No	No	No	No	No	No			No	No
10461	3	82	0	0	0	1	0	Yes	0		0	0		0		15-19		Yes	Has no partner	No	No	No	No	No	No			No	No
10463	3	82	0	1	1	1	0	Yes	0		0	0		0		15-19		No	Has no partner	No	No	No	No	No	No			No	No
10465	3	82	0	1	1	1	1	Yes	1	0	1	0	0	0	0	15-19		No	Has no partner	No	No	No	No	No	No			No	No	Community-concierge	No	No	Yes	No
10466	3	82	0	1	1	1	0	Yes	0		0	0		0		15-19		Yes	Has a main partner	No	Yes	No	No	No	No	No	Yes	No	No
10470	3	81	0	1	1	1	0	Yes	0		0	0		0		15-19		No	Has a main partner	No	No	No	No	No	No	No	No	No	No
10472	3	81	0	1	1	1	0	Yes	0		0	0		0		15-19		Yes	Has a main partner	No	Yes	No	No	No	No	No	Yes	No	No
10473	3	81	0	0	0	1	0	Yes	0		0	0		0		20-24		Yes	Has a main partner	No	No	No	No	No	Yes	No	Yes	No	No
10474	3	81	0	0	0	1	0	Yes	0		0	0		0		15-19		No	Has no partner	No	No	No	No	No	No			No	No
10476	3	81	0	1	1	1	0	Yes	0		0	0		0		20-24		No	Has no partner	No	No	No	No	No	No			No	No
10477	3	81	0	1	1	1	0	Yes	0		0	0		0		15-19		Yes	Has no partner	No	No	Yes	No	No	No			No	No
10478	3	81	0	0	0	1	0	Yes	0		0	0		0		15-19		Yes	Has no partner	No	Yes	No	No	No	No			No	No
10479	3	81	0	1	1	1	0	Yes	0		0	0		0		15-19		Yes	Has no partner	No	Yes	No	No	No	No			No	No
10480	3	81	0	1	1	1	0	Yes	0		0	0		0		15-19		Yes	Has no partner	No	No	No	No	No	No			No	No
10481	3	81	0	1	1	1	0	Yes	0		0	0		0		15-19		Yes	Has a main partner	No	No	No	No	No	No	No	Yes	No	No
10482	3	81	0	1	1	1	0	Yes	0		0	0		0		15-19		No	Has a main partner	No	No	No	No	No	No	No	No	No	No
10483	3	81	0	0	0	1	0	Yes	0		0	0		0		15-19		No	Has no partner	No	No	No	No	No	No
10488	3	81	0	1	1	1	0	Yes	0		0	0		0		15-19		Yes	Has a main partner	No	Yes	No	No	No	No	No	Yes	No	No
10491	3	81	0	1	1	1	0	Yes	0		0	0		0		15-19		Yes	Has no partner	No	No	No	No	No	No			No	No
10492	3	81	0	1	1	1	0	Yes	0		0	0		0		15-19		Yes	Has no partner	No	No	No		No	No	No	No	No	No
10493	3	81	0	1	1	1	0	Yes	0		0	0		0		15-19		Yes	Has no partner	No	No	No	No	No	No			No	No
10751	3	79	0	1	1	1	0	Yes	0		0	0		0		15-19		Yes	Has no partner	No	No	No	No					No	No
10754	3	79	0	1	1	1	0	Yes	0		0	0		0		15-19		Yes		No	Yes	Yes	No
10756	3	79	0	1	1	1	1	Yes	1	0	1	0	0	0	0	15-19		Yes	Has a main partner	No	No	No	No	No	No	No	Yes		No	Community-concierge	No	Yes	No	No
11496	3	65	0	1	1	1	0	Yes	0		0	0		0		15-19		No	Has no partner	No	No	No	No	No	No			No	No
13464	3	16	0	0	0	1	0	Yes	0		0	0		0		15-19		No	Has no partner	No	No	No	No	No	No			No	No
13541	3	16	0	1	1	1	0	Yes	0		0	0		0		15-19		No	Has no partner	No	No	No	No	No	No			No	No
13545	3	16	0	1	1	1	0	Yes	0		0	0		0		15-19		No	Has a main partner	No	No	No	No	No	No	No	No	No	No
3340	4	299	0	1	1	1	1	Yes	1	0	1	1	0	0	0	20-24		Yes	Has a main partner		No	No	No	No	Yes	No	Yes	No	No	Hybrid	No	Yes	No	No
9509	4	105	0	1	1	1	1	Yes	1	0	1	0	0	0	0	20-24		Yes	Has a main partner	No	No	No	No	No	Yes	No	Yes	No	No	Hybrid	No	Yes	No	No
3744	6	249	0	1	1	1	0	Yes	0		0	0		0		15-19		Yes	Has no partner	No	Yes	No	No	No	No	No	No	No	No
3753	6	249	0	0	0	1	0	Yes	0		0	0		0		15-19		Yes	Has no partner	No	No	No	No					No	No
3764	6	249	0	1	1	1	0	Yes	0		0	0		0		15-19		Yes	Has no partner	No	Yes	No	No	No	No			No	No
5057	6	221	0	1	1	1	0	Yes	0		0	0		0		15-19		No	Has no partner	No	No	No	No	No	No			No	No
5062	6	221	0	1	1	1	0	Yes	0		0	0		0		15-19		Yes	Has no partner	No	Yes	No	No	No	No			No	No
5064	6	221	0	1	1	1	0	Yes	0		0	0		0		15-19		Yes	Has no partner	No	No	No	No	No	No			No	No
4621	10	226	0	1	1	1	0	Yes	0		0	0		0		15-19		Yes	Has no partner	No	No	No	No	No	No			No	No
9186	10	107	0	1	1	1	0	Yes	0		0	0		0		15-19		Yes	Has a main partner	No	No	No	No	No	No			No	No
9187	10	107	0	1	1	1	0	Yes	0		0	0		0		15-19		Yes	Has no partner	No	No	No	No	No	No			No	No
9188	10	107	0	1	1	1	0	Yes	0		0	0		0		15-19		No	Has a main partner	No	No	No	No	No	No	No	No	No	No
9191	10	107	0	1	1	1	0	Yes	0		0	0		0		15-19		Yes	Has no partner	No	No	No	Yes					No	No
9192	10	107	0	1	1	1	1	Yes	1	0	1	0	0	0	0	15-19		No	Has no partner	No	No	No	No	No	No			No	No	Community-concierge	No	Yes	No	No
9193	10	107	0	1	1	1	1	Yes	1	0	1	0	0	0	0	15-19		Yes	Has a main partner	No	No	No	No	No	No	No	Yes	No	No	Community-concierge	No	Yes	No	No
9194	10	107	0	1	1	1	1	Yes	1	0	1	0	0	0	0	15-19		Yes	Has a main partner	No	No	No	No	No	Yes	No	No	No	No	Community-concierge	No	Yes	No	No
9196	10	107	0	1	1	1	0	Yes	0		0	0		0		15-19		Yes	Has a main partner	No	No	Yes	No	No	No	No	Yes	No	No
9197	10	107	0	1	1	1	0	Yes	0		0	0		0		15-19		Yes	Has a main partner	No	No	No	No	No	No	No	Yes	No	No
9198	10	107	0	1	1	1	0	Yes	0		0	0		0		15-19		Yes	Has a main partner	No	No	No	No	No	No				No
9199	10	107	0	1	1	1	0	Yes	0		0	0		0		15-19		Yes	Has no partner	No	No	Yes	No	No	No			No	No
9200	10	107	0	1	1	1	0	Yes	0		0	0		0		15-19		No	Has no partner	No	No	No	No	No	No			No	No
9202	10	107	0	1	1	1	0	Yes	0		0	0		0		15-19		No	Has no partner	No	No	No	No	No	No			No	No
9203	10	107	0	1	1	1	0	Yes	0		0	0		0		15-19		Yes	Has no partner	No	No	Yes	Yes	No	No			No	No
9204	10	107	0	1	1	1	0	Yes	0		0	0		0		15-19		No	Has no partner	No	No	No	No	No	No			No	No
9207	10	107	0	1	1	1	0	Yes	0		0	0		0		15-19		Yes	Has no partner	No	No	No	No	No	No			No	No
9208	10	107	0	1	1	1	0	Yes	0		0	0		0		15-19		No	Has no partner	No	No	No	No	No	No			No	No
9211	10	107	0	1	1	1	0	Yes	0		0	0		0		15-19		No	Has no partner	No	No	No	No	No	No			No	No
9214	10	107	0	0	0	1	0	Yes	0		0	0		0		15-19		Yes	Has a main partner	No	No	No	No	No	No			No	No
9215	10	107	0	1	1	1	0	Yes	0		0	0		0		15-19		Yes	Has no partner	No	No	No	No	No	No			No	No
9220	10	107	0	0	0	1	0	Yes	0		0	0		0		15-19		No	Has no partner	No	No	No	No	No	No			No	No
9223	10	107	0	0	0	1	0	Yes	0		0	0		0		15-19		No	Has no partner	No	No	No	No	No	No			No	No
9229	10	107	0	1	1	1	0	Yes	0		0	0		0		15-19		No	Has no partner	No	No	No	No	No	No			No	No
9230	10	107	0	1	1	1	0	Yes	0		0	0		0		15-19		Yes	Has no partner	No	No	Yes	No	No	No			No	No
9232	10	107	0	1	1	1	0	Yes	0		0	0		0		15-19		No	Has no partner	No	No	No	No	No	No			No	No
9233	10	107	0	1	1	1	0	Yes	0		0	0		0		15-19		Yes	Has no partner	No	No	No	No	No	No			No	No
9236	10	107	0	1	1	1	0	Yes	0		0	0		0		15-19		Yes	Has no partner	No	No	No	Yes	No	No			No	No
9237	10	107	0	1	1	1	0	Yes	0		0	0		0		15-19		Yes	Has no partner	No	Yes	No	No	No	No			No	No
9238	10	107	0	1	1	1	0	Yes	0		0	0		0		15-19		Yes	Has no partner	No	No	Yes	No	No	No			No	No
9241	10	107	0	1	1	1	0	Yes	0		0	0		0		15-19		Yes	Has no partner	No	No	No	No	No	No			No	No
9246	10	107	0	1	1	1	0	Yes	0		0	0		0		15-19		Yes	Has no partner	No	No	Yes	No	No	No			No	No
9248	10	107	0	1	1	1	0	Yes	0		0	0		0		15-19		Yes	Has a main partner	No	Yes	No	No	No	No	No	Yes	No	No
9250	10	107	0	1	1	1	0	Yes	0		0	0		0		15-19		No	Has no partner	No	No	No	No	No	No			No	No
9253	10	107	0	1	1	1	0	Yes	0		0	0		0		15-19		Yes	Has no partner	Yes	No	No	No	No	No			No	No
9255	10	107	0	1	1	1	0	Yes	0		0	0		0		15-19		Yes	Has no partner	No	No	No	No	No	No	No	No	No	No
9259	10	107	0	1	1	1	0	Yes	0		0	0		0		15-19		Yes	Has no partner	No	No	No	No	No	No			No	No
9260	10	107	0	1	1	1	0	Yes	0		0	0		0		15-19		No	Has no partner	No	No	No	No	No	No			No	No
9261	10	107	0	1	1	1	0	Yes	0		0	0		0		15-19		Yes	Has no partner	No	No	Yes	No	No	No			No	No
9266	10	107	0	1	1	1	0	Yes	0		0	0		0		15-19		Yes	Has a main partner	No	No	No	No	Yes	No	No	No	No	No
9267	10	107	0	1	1	1	0	Yes	0		0	0		0		15-19		No	Has no partner	No	No	No	No	No	No				No
9268	10	107	0	1	1	1	0	Yes	0		0	0		0		15-19		No	Has no partner	No	No	No	No	No	No			No	No
9283	10	107	0	1	1	1	0	Yes	0		0	0		0		15-19		Yes	Has a main partner	No	No	No	Yes	No	No			No	No
9285	10	107	0	0	0	1	0	Yes	0		0	0		0		15-19		Yes	Has no partner	No	No	No	No	No	No			No	No
9365	10	107	0	1	1	1	1	Yes	1	0	1	0	0	0	0	15-19		Yes	Has no partner	No	No	Yes	Yes	No	No			No	No	Community-concierge	No	No	Yes	No
9400	10	107	0	1	1	1	0	Yes	0		0	0		0		15-19		No	Has no partner	No	No	No	No	No	No			No	No
9404	10	107	0	1	1	1	0	Yes	0		0	0		0		15-19		Yes	Has no partner	No	Yes	No	No					No	No
9412	10	107	0	1	1	1	0	Yes	0		0	0		0		15-19		Yes	Has no partner	Yes	No	Yes	No	No	No			No	No
10291	10	86	0	1	1	1	0	Yes	0		0	0		0		15-19		Yes	Has no partner	No	No	No	No	No	No			No	No
10294	10	86	0	1	1	1	1	Yes	1	0	1	0	0	0	0	15-19		Yes	Has a main partner	No	No	No	No	No	No	No	Yes	No	No	Community-concierge	No	No	Yes	No
10296	10	86	0	1	1	1	0	Yes	0		0	0		0		15-19		No	Has a main partner	No	No	No	No	No	No	No	No	No	No
10298	10	86	0	1	1	1	0	Yes	0		0	0		0		15-19		Yes	Has a main partner	No	No	No	No	No	No			No	No
10300	10	86	0	1	1	1	0	Yes	0		0	0		0		15-19		No	Has no partner	No	No	No	No	No	No			No	No
10301	10	86	0	1	1	1	0	Yes	0		0	0		0		15-19		Yes	Has a main partner	No	No	No	Yes	No	No		No	Yes	No
10304	10	86	0	1	1	1	0	Yes	0		0	0		0		15-19		Yes	Has no partner	No	No	Yes	No						No
10307	10	86	0	1	1	1	0	Yes	0		0	0		0		15-19		Yes	Has no partner	No	No	No	No	No	No			No	No
10309	10	86	0	1	1	1	1	Yes	1	0	1	0	0	0	0	20-24		No	Has a main partner	No	No	No	No	No	No	No	No	No	No	Community-concierge	No	No	Yes	No
10312	10	86	0	1	1	1	0	Yes	0		0	0		0		15-19		Yes	Has no partner	No	No	No	No	No	No				No
10314	10	86	0	0	0	1	0	Yes	0		0	0		0		15-19		Yes	Has no partner	No	No	No	No	No	No			No	No
10317	10	86	0	1	1	1	0	Yes	0		0	0		0		15-19		No	Has no partner	No	No	No	No	No	No			No	No
10320	10	86	0	1	1	1	0	Yes	0		0	0		0		15-19		Yes	Has a main partner	No	No		No	No	No				No
10327	10	86	0	1	1	1	0	Yes	0		0	0		0		15-19		No		No	No	No	No	No	No			No	No
10330	10	86	0	1	1	1	0	Yes	0		0	0		0		15-19		No	Has no partner	Yes	No	No	No	No
10332	10	86	0	1	1	1	1	Yes	1	0	1	0	0	0	0	15-19		Yes	Has a main partner	No	Yes	Yes	No	No	No	No	No	No	No	Community-concierge	No	No	Yes	No
10340	10	86	0	1	1	1	0	Yes	0		0	0		0		15-19		Yes	Has no partner	No	No	Yes	No	No	No	No
10341	10	86	0	1	1	1	0	Yes	0		0	0		0		15-19		Yes	Has no partner	No	No	No	Yes					No	No
10343	10	86	0	1	1	1	0	Yes	0		0	0		0		15-19		No	Has no partner	No	No	No	No	No	No			No	No
10372	10	86	0	1	1	1	0	Yes	0		0	0		0		15-19		Yes	Has no partner	No	No	Yes	No	No	No	No	Yes	No	No
10373	10	86	0	1	1	1	0	Yes	0		0	0		0		15-19		Yes	Has a main partner	No	No	Yes	No	No	No			No	No
6015	11	198	0	0	0	1	0	Yes	0		0	0		0		15-19		Yes	Has no partner	No	No	No	No	No	No			No	No
6018	11	198	0	1	1	1	0	Yes	0		0	0		0		15-19		No		No	No	No	No	No	No			No	No
6024	11	198	0	1	1	1	0	Yes	0		0	0		0		15-19		Yes	Has a main partner	No	Yes	Yes	No	No	No			No	No
6030	11	198	0	1	1	1	0	Yes	0		0	0		0		15-19		Yes	Has a main partner	No	Yes	Yes	No	No	No	No	No	No	No
6034	11	198	0	1	1	1	0	Yes	0		0	0		0		15-19		Yes	Has a main partner	No	No	Yes	No	No	No			No	No
6035	11	198	0	1	1	1	0	Yes	0		0	0		0		15-19		No	Has no partner	No	No	No	No	No	No			No	No
6049	11	198	0	1	1	1	0	Yes	0		0	0		0		15-19		Yes	Has a main partner	No	No	Yes	No	No	No			No	No
6053	11	198	0	1	1	1	1	Yes	1	0	1	1	0	0	0	15-19		Yes	Has no partner	No	No	No	No	Yes	No	No	Yes	No	No	Hybrid	No	No	Yes	No
6054	11	198	0	1	1	1	0	Yes	0		0	0		0		15-19		Yes		No	No	No	No	No	No	No	Yes	No	No
6057	11	198	0	1	1	1	1	Yes	1	0	1	1	0	0	0	15-19		Yes	Has a main partner	No	No	No	Yes	No	Yes	No	No	No	No	Hybrid	No	Yes	No	No
6058	11	198	0	1	1	1	0	Yes	0		0	0		0		15-19		Yes	Has a main partner	No	No	No	No	Yes	No	No	No	No	No
6062	11	198	0	1	1	1	0	Yes	0		0	0		0		15-19		Yes		No	No		No
6093	11	198	0	1	1	1	0	Yes	0		0	0		0		15-19		Yes	Has no partner	No	No	No	Yes	No	No			No	No
6095	11	198	0	0	0	1	0	Yes	0		0	0		0		15-19		Yes	Has a main partner	No	No	No	No	No	No			No	No
6102	11	198	0	0	0	1	0	Yes	0		0	0		0		15-19		Yes	Has no partner	No	No	No	No	No	No			No	No
6103	11	198	0	1	1	1	0	Yes	0		0	0		0		15-19		Yes	Has a main partner	No	No	Yes	Yes	Yes	No	No	No	No	No
6106	11	198	0	1	1	1	1	Yes	1	0	1	1	0	0	0	15-19		No	Has a main partner	No	No	No	No	No	No	No	No	No	No	Hybrid	No	No	Yes	No
6110	11	198	0	1	1	1	0	Yes	0		0	0		0		15-19		Yes	Has a main partner	No	Yes	No	No	No	No			No	No
6112	11	198	0	1	1	1	0	Yes	0		0	0		0		15-19		No	Has no partner	No	No	No	No	No	No			No	No
6114	11	198	0	1	1	1	0	Yes	0		0	0		0		15-19		Yes	Has no partner	No	Yes	No	No	No	No			No	No
6115	11	198	0	1	1	1	0	Yes	0		0	0		0		15-19		Yes	Has a main partner	No	Yes	No	No	No	No			No	No
6127	11	198	0	1	1	1	0	Yes	0		0	0		0		15-19		Yes	Has a main partner	No	Yes	Yes	No	Yes	No	Yes	Yes	No	No
6141	11	198	0	1	1	1	0	Yes	0		0	0		0		15-19		Yes	Has no partner	No	No	Yes	No	No	No	No	No	No	No
6143	11	198	0	1	1	1	1	Yes	1	0	1	1	0	0	0	15-19		Yes	Has a main partner	No	No	No	No	No	No	No	Yes	No	No	Hybrid	No	No	Yes	No
6162	11	198	0	1	1	1	0	Yes	0		0	0		0		15-19		No	Has no partner	No	No	No	No	No	No			No	No
6163	11	198	0	1	1	1	0	Yes	0		0	0		0		15-19		No	Has no partner	No	No	No	No	No	No	No	No	No	No
6165	11	198	0	1	1	1	0	Yes	0		0	0		0		15-19		Yes	Has no partner	No	No	No	No	No	No	No	No	No	No
6168	11	198	0	1	1	1	0	Yes	0		0	0		0		15-19		Yes	Has no partner	No	No	No	Yes	No	No			No	No
6169	11	198	0	1	1	1	0	Yes	0		0	0		0		15-19		Yes	Has no partner	No	No	Yes	No	No	No			No	No
6171	11	198	0	1	1	1	0	Yes	0		0	0		0		15-19		Yes	Has a main partner	No	No	Yes	Yes	No	No			No	No
6178	11	198	0	1	1	1	0	Yes	0		0	0		0		15-19		No	Has no partner	No	No	No	No	No	No			No	No
6190	11	198	0	1	1	1	1	Yes	1	0	1	1	0	0	0	15-19		Yes	Has a main partner	No	No	No	Yes	No	No	No	No	No	No	Hybrid	No	No	Yes	No
6191	11	198	0	1	1	1	0	Yes	0		0	0		0		15-19		No	Has a main partner	No	No	No	No	No	No			No	No
6193	11	198	0	1	1	1	0	Yes	0		0	0		0		20-24		Yes	Has a main partner	No	No	Yes	No	No	No			No	No
6194	11	198	0	1	1	1	0	Yes	0		0	0		0		15-19		Yes		No	Yes	Yes	No					No	No
6198	11	198	0	0	0	1	0	Yes	0		0	0		0		15-19		Yes	Has no partner	No	No	No	No	No	No
6202	11	198	0	1	1	1	0	Yes	0		0	0		0		15-19		No	Has a main partner	No	No	No	No	No	No
6204	11	198	0	1	1	1	0	Yes	0		0	0		0		15-19		Yes	Has no partner	No	No	No	No	No	No			No	No
6205	11	198	0	1	1	1	1	Yes	1	0	1	1	0	0	0	15-19		Yes	Has a main partner	No	No	No	Yes	No	No	No	No	No	No	Hybrid	No	No	Yes	No
1108	12	238	0	1	1	1	1	Yes	1	0	1	1	1	0	0	15-19		Yes	Has no partner	No	No	No	No	No	No	No	Yes	No	No	Hybrid	No	Yes	No	No
1117	12	170	0	1	1	1	1	Yes	1	0	1	0	0	0	0	15-19		Yes	Has a main partner	No	Yes	No	No	No	No			No	No	Hybrid	No	No	Yes	No
3337	12	299	0	1	1	1	1	Yes	1	0	1	1	1	0	0	15-19		Yes	Has a main partner	No	No	No	No	No	No	No	Yes	No	No	Hybrid	No	Yes	No	No
3338	12	299	0	1	1	1	1	Yes	1	0	1	1	0	0	0	15-19		No	Has a main partner	No		No	No	No		No	No	No	No	Hybrid	No	No	Yes	No
3339	12	299	0	1	1	1	1	Yes	1	0	1	1	0	0	0	15-19		Yes	Has no partner	No	No	No	No	No	No	No		No	No	Hybrid	No	No	Yes	No
3973	12	238	0	1	1	1	1	Yes	1	0	1	0	0	0	0	15-19		Yes	Has no partner	No	Yes	No	No	No	No			No	No	Community-concierge	No	No	Yes	No
3974	12	238	0	1	1	1	1	Yes	1	0	1	1	1	0	0	15-19		Yes	Has a main partner	No	Yes	Yes	No	No	No	No	No	No	No	Hybrid	No	No	No	No
3976	12	238	0	1	1	1	0	Yes	0		0	0		0		15-19		Yes	Has no partner	No	Yes	Yes		No	No			No	No
5662	12	208	0	1	1	1	1	Yes	1	0	1	0	0	0	0	15-19		Yes	Has no partner	No	No	No	No	No	No			No	No	Community-concierge	No	Yes	No	No
5672	12	208	0	1	1	1	0	Yes	0		0	0		0		15-19		No	Has a main partner	No	No	No	No	No	No	No	No	No	No
6197	12	198	0	1	1	1	0	Yes	0		0	0		0		15-19		Yes	Has no partner	No	Yes	No	No	No	No			No	No
6209	12	198	0	1	1	1	0	Yes	0		0	0		0		15-19		Yes	Has no partner	No	Yes	Yes	No	No	No			No	No
10861	12	76	0	1	1	1	0	Yes	0		0	0		0		15-19		Yes	Has no partner	No	No	No	No	No	No	No	Yes	No	No
12407	12	44	0	1	1	1	1	Yes	1	0	1	0	0	0	0	15-19		Yes	Has no partner	No	Yes	No	No	No	No			No	No	Community-concierge	No	Yes	No	No
8298	14	128	0	1	1	1	0	Yes	0		0	0		0		15-19		Yes	Has no partner	No	Yes	No	No	No	No			No	No
8299	14	128	0	1	1	1	0	Yes	0		0	0		0		15-19		Yes	Has no partner	No	Yes	No	No					No	No
8310	14	128	0	1	1	1	0	Yes	0		0	0		0		15-19		No	Has no partner	No	No	No	No	No	No				No
8312	14	128	0	1	1	1	1	Yes	1	0	1	0	0	0	0	15-19		Yes	Has a main partner	No	No	No	No	No	No	No	Yes	No	No	Hybrid	No	No	Yes	No
10040	14	93	0	1	1	1	0	Yes	0		0	0		0		15-19		Yes	Has a main partner	No	No	No	No	Yes	No	No	Yes	No	No
10041	14	93	0	1	1	1	0	Yes	0		0	0		0		15-19		Yes	Has a main partner	No	No	No	Yes	Yes	No	No	No	No	No
10043	14	93	0	1	1	1	0	Yes	0		0	0		0		15-19		No	Has a main partner	No	No	No	No	No	No	No	No	No	No
10045	14	93	0	1	1	1	0	Yes	0		0	0		0		15-19		No	Has a main partner	No	No	No	No	No	No			No	No
10052	14	93	0	1	1	1	0	Yes	0		0	0		0		15-19		Yes	Has no partner	No	No	No	No	No	No			No	No
10060	14	93	0	1	1	1	0	Yes	0		0	0		0		15-19		No	Has no partner	No	No	No	No	No	No			No	No
10061	14	93	0	1	1	1	0	Yes	0		0	0		0		15-19		Yes	Has no partner	No	No	No	No	No	No			No	No
10064	14	93	0	1	1	1	0	Yes	0		0	0		0		15-19		Yes	Has a main partner	No	No	No	No	No	No			No	No
10065	14	93	0	1	1	1	0	Yes	0		0	0		0		15-19		Yes	Has a main partner	No	No	Yes	No	No	No	No	No	No	No
10066	14	93	0	1	1	1	0	Yes	0		0	0		0		15-19		Yes	Has a main partner	No	No	Yes	No	Yes	No	Yes	No	No	No
10073	14	93	0	1	1	1	0	Yes	0		0	0		0		15-19		Yes	Has no partner	No	No	Yes	No	No	No			No	No
10074	14	93	0	1	1	1	0	Yes	0		0	0		0		15-19		No	Has no partner	No	No	No	No	No	No			No	No
10075	14	93	0	1	1	1	1	Yes	1	0	1	0	0	0	0	20-24		Yes	Has no partner	No	No	No	No	No	Yes	No	Yes	No	No	Community-concierge	No	No	Yes	No
10077	14	93	0	1	1	1	0	Yes	0		0	0		0		15-19		Yes	Has no partner	No	Yes	Yes	No	No	No	No	No	No	No
10079	14	93	0	1	1	1	0	Yes	0		0	0		0		15-19		No	Has no partner	No	No	No	No	No	No			No	No
10081	14	93	0	1	1	1	0	Yes	0		0	0		0		15-19		Yes	Has no partner	No	No	Yes	No	No	No			No	No
10085	14	93	0	1	1	1	0	Yes	0		0	0		0		15-19		Yes	Has a main partner	No	Yes	Yes	No	No	No	No	No	No	No
10089	14	93	0	1	1	1	0	Yes	0		0	0		0		15-19		Yes	Has no partner	No	No	Yes	No	No	No			No	No
10091	14	93	0	1	1	1	1	Yes	1	0	1	0	0	0	0	15-19		Yes	Has a main partner	No	No	No	No	No	No	No	Yes	No	No	Hybrid	No	Yes	No	No
10092	14	93	0	1	1	1	0	Yes	0		0	0		0		15-19		No	Has a main partner	No	No	No	No	No	No	No	No	No	No
10101	14	93	0	1	1	1	0	Yes	0		0	0		0		15-19		Yes	Has no partner	No	No	Yes	No	No	No			No	No
10103	14	93	0	1	1	1	0	Yes	0		0	0		0		15-19		No	Has no partner	No	No	No	No	No	No			No	No
10105	14	93	0	1	1	1	1	Yes	1	0	1	0	0	0	0	20-24		Yes	Has a main partner	No	No	No	No	No	No	Yes	Yes	No	No	Community-concierge	No	No	Yes	No
10112	14	93	0	1	1	1	0	Yes	0		0	0		0		15-19		Yes	Has no partner	No	No	Yes	No	No	No			No	No
10115	14	93	0	0	0	1	0	Yes	0		0	0		0		15-19		No	Has no partner	No	No	No	No	No	No			No	No
10560	14	79	0	1	1	1	0	Yes	0		0	0		0		15-19		Yes	Has no partner	No	Yes	No	No	No	No			No	No
13436	14	16	0	1	1	1	0	Yes	0		0	0		0		15-19		No	Has no partner	No	No	No	No	No	No
13516	14	16	0	1	1	1	0	Yes	0		0	0		0		15-19		No	Has no partner	No	No	No	No	No	No			No	No
13604	14	16	0	1	1	1	0	Yes	0		0	0		0		15-19		Yes	Has a main partner	No	No	No	No	No	No	Yes	Yes	No	No
13628	14	16	0	0	0	1	0	Yes	0		0	0		0		15-19		No	Has no partner	No	No	No	No	No	No			No	No
13696	14	16	0	1	1	1	0	Yes	0		0	0		0		15-19		Yes	Has no partner	No	No	No	No	No	No			No	No
8522	15	125	0	1	1	1	0	Yes	0		0	0		0		15-19		No	Has a main partner	No	No	No	No	No	No			No	No
8528	15	125	0	0	0	1	0	Yes	0		0	0		0		15-19		No	Has no partner	No	No	No	No	No	No			No	No
8529	15	125	0	1	1	1	0	Yes	0		0	0		0		15-19		Yes	Has a main partner	No	No	No	No	No	No			No	No
8535	15	125	0	1	1	1	1	Yes	1	0	1	0	0	0	0	15-19		Yes	Has a main partner	No	No	Yes	No	No			Yes	No	No	Hybrid	No	No	Yes	No
13672	15	16	0	0	0	1	0	Yes	0		0	0		0		15-19		Yes	Has no partner	No	No	No	No	No	No	No	No	No	No
4274	16	230	0	1	1	1	0	Yes	0		0	0		0		15-19		Yes	Has no partner	No	No	No	No	No	No	No	No		No
4278	16	230	0	1	1	1	1	Yes	1	0	1	0	0	0	0	15-19		Yes	Has no partner	No	No	No	No	No	No			No	No	Community-concierge	No	Yes	No	No
4281	16	230	0	1	1	1	0	Yes	0		0	0		0		15-19		Yes	Has no partner	No	Yes	No	No	No	No			No	No
4282	16	230	0	1	1	1	0	Yes	0		0	0		0		15-19		No	Has no partner	No	No	No	No	No	No			No	No
4288	16	230	0	1	1	1	0	Yes	0		0	0		0		15-19		No	Has no partner	No	No	No	No	No	No			No	No
4300	16	230	0	0	0	1	0	Yes	0		0	0		0		15-19		Yes	Has no partner	No	No	Yes	Yes	No	No			No	No
4307	16	230	0	1	1	1	0	Yes	0		0	0		0		15-19		No	Has no partner	No	No	No	No	No	No			No	No
4666	16	224	0	1	1	1	0	Yes	0		0	0		0		15-19		No	Has a main partner	No	No	No	No	No	No			No	No
4668	16	224	0	1	1	1	0	Yes	0		0	0		0		15-19		No	Has no partner	No	No	No	No	No	No			No	No
4671	16	217	0	1	1	1	1	Yes	1	0	1	0	0	0	0	15-19		Yes	Has no partner	No	Yes	No	No	No	No			No	No	Community-concierge	No	Yes	No	Yes
4673	16	224	0	0	0	1	0	Yes	0		0	0		0		15-19		Yes	Has no partner	No	No	No	No	No	No			No	No
4674	16	224	0	1	1	1	0	Yes	0		0	0		0		15-19		Yes	Has no partner	No	No	No	No	No	No	No		No	No
4678	16	224	0	1	1	1	1	Yes	1	0	1	1	0	0	0	15-19		Yes	Has a main partner	No	No	No	No	Yes	Yes	No	No	No	No	Hybrid	No	No	No	No
4680	16	224	0	1	1	1	0	Yes	0		0	0		0		15-19		No	Has a main partner	No	No	No	No	No	No			No	No
4681	16	224	0	0	0	1	0	Yes	0		0	0		0		15-19		Yes	Has no partner	No	Yes	Yes	No	No	No			No	No
4682	16	224	0	1	1	1	0	No	0		0	0		0		15-19
4685	16	224	0	1	1	1	0	Yes	0		0	0		0		15-19		Yes	Has a main partner	No	No	No	No	Yes	No	No	No	No	No
4711	16	224	0	1	1	1	0	Yes	0		0	0		0		15-19		Yes	Has a main partner	No	No	No	No	No	No	No	No	No	No
6517	17	187	0	1	1	1	0	Yes	0		0	0		0		20-24		No	Has a main partner		No	No		No	No	No	No	No	No
6521	17	187	0	1	1	1	0	Yes	0		0	0		0		20-24		Yes	Has no partner	No	Yes	No	No	No	No	No	Yes	No	No
6522	17	187	0	1	1	1	0	Yes	0		0	0		0		20-24		Yes	Has no partner	Yes	No	No		Yes	Yes	Yes	No	No	No
6527	17	187	0	1	1	1	1	Yes	1	0	1	0	0	0	0	20-24		Yes	Has a main partner		No	No		Yes	No	No	No	No	No	Hybrid	No	No	Yes	No
6545	17	187	0	1	1	1	0	Yes	0		0	0		0		15-19		Yes	Has no partner	Yes	No	Yes	No	No	No			No	No
6901	18	179	0	1	1	1	0	Yes	0		0	0		0		15-19		Yes	Has a main partner	No	No	Yes	Yes	Yes	No	No	No	No	No
6904	18	179	0	1	1	1	1	Yes	1	0	1	0	0	0	0	20-24		Yes		No	Yes	Yes	Yes	Yes	No	No	Yes	No	No	Hybrid	No	No	Yes	No
6905	18	179	0	1	1	1	1	Yes	1	0	1	0	0	0	0	15-19		Yes	Has no partner	No	No	Yes	No	No	Yes	No	Yes	No	No	Hybrid	No	Yes	No	No
6907	18	179	0	1	1	1	0	Yes	0		0	0		0		15-19		Yes		No	No	No	Yes	No	No			No	No
6909	18	179	0	1	1	1	1	Yes	1	0	1	0	0	0	0	15-19		Yes	Has a main partner	No	Yes	Yes	No	No	No	No	Yes	No	No	Hybrid	No	No	Yes	No
6911	18	179	0	1	1	1	0	Yes	0		0	0		0		20-24		Yes	Has a main partner	Yes	No	No	Yes	No	No	No	Yes	No	No
6914	18	179	0	1	1	1	1	Yes	1	0	1	0	0	0	0	20-24		Yes	Has a main partner	No	No	Yes	No	No	Yes	Yes	Yes	No	No	Hybrid	No	No	Yes	No
6919	18	179	0	1	1	1	0	Yes	0		0	0		0		20-24		Yes	Has no partner	No	No	Yes	Yes	No	Yes	No	No	No	No
6920	18	179	0	1	1	1	0	Yes	0		0	0		0		20-24		Yes	Has no partner	No	No	Yes	Yes	No	Yes	Yes	Yes	No	No
6921	18	179	0	1	1	1	0	Yes	0		0	0		0		20-24		Yes	Has no partner	No	No	No	Yes	No	No	No	Yes	No	No
6922	18	179	0	1	1	1	0	Yes	0		0	0		0		20-24		Yes	Has a main partner	No	No	No	No	No	No	No	No	No	No
8297	21	128	0	1	1	1	0	Yes	0		0	0		0		15-19		Yes	Has a main partner	No	No	No	Yes		No			No	No
8301	21	128	0	1	1	1	0	Yes	0		0	0		0		15-19		No	Has no partner	No	No	No	No	No	No			No	No
8303	21	128	0	1	1	1	0	Yes	0		0	0		0		15-19		Yes	Has no partner	No	No	No							No
8304	21	128	0	1	1	1	0	Yes	0		0	0		0		15-19		Yes	Has no partner	No	No	No	No						No
8309	21	128	0	1	1	1	0	Yes	0		0	0		0		15-19		Yes	Has a main partner	No	No	No	No	No	No			No	No
8311	21	128	0	1	1	1	0	Yes	0		0	0		0		15-19		Yes	Has no partner	No	No	No	No	No	No			No	No
8339	21	128	0	0	0	1	0	Yes	0		0	0		0		15-19		Yes	Has no partner	No	No	No		No	No	No	No	No	No
8340	21	128	0	1	1	1	0	Yes	0		0	0		0		15-19		Yes	Has no partner	No	No	No	No	No	No			No	No
8363	21	128	0	1	1	1	1	Yes	1	0	1	0	0	0	0	15-19		Yes	Has no partner	No	No	Yes		No	No			No	No	Hybrid	No	No	No	No
8366	21	128	0	1	1	1	0	Yes	0		0	0		0		15-19		No	Has no partner	No	No	No		No	No			No	No
8548	21	128	0	1	1	1	1	Yes	1	0	1	0	0	0	0	15-19		Yes	Has no partner	No	No	Yes	No	No	No					Community-concierge	No	No	Yes	No
8580	21	128	0	1	1	1	0	Yes	0		0	0		0		15-19		Yes	Has no partner	No	Yes	No	Yes	No	No			No	No
8597	21	128	0	1	1	1	1	Yes	1	0	0	0	0	0	0	15-19		Yes	Has a main partner	No	Yes	Yes		Yes	No	Yes	No	Yes	No	Community-concierge	No	Yes	No	Yes
8601	21	128	0	1	1	1	0	Yes	0		0	0		0		15-19		Yes		No	No	Yes	No
10042	21	93	0	1	1	1	0	Yes	0		0	0		0		15-19		Yes	Has no partner	No	No	Yes	No	No	No	No	Yes	No	No
10050	21	93	0	1	1	1	0	Yes	0		0	0		0		15-19		No	Has no partner	No	No	No	No	No	No			No	No
10051	21	93	0	1	1	1	0	Yes	0		0	0		0		15-19		Yes	Has no partner	No	No	No	No	No	No			No	No
10053	21	93	0	1	1	1	0	Yes	0		0	0		0		15-19		No	Has no partner	No	No	No	No	No	No			No	No
10055	21	93	0	1	1	1	0	Yes	0		0	0		0		15-19		No	Has no partner	No	No	No	No	No	No			No	No
10056	21	93	0	1	1	1	0	Yes	0		0	0		0		15-19		Yes	Has no partner	No	No	Yes	No	No	No			No	No
10057	21	93	0	1	1	1	0	Yes	0		0	0		0		15-19		No	Has no partner	No	No	No	No	No	No			No	No
10058	21	93	0	1	1	1	0	Yes	0		0	0		0		15-19		No	Has no partner	No	No	No	No	No	No			No	No
10059	21	93	0	1	1	1	0	Yes	0		0	0		0		15-19		Yes	Has no partner	No	Yes	Yes	No	No	No			No	No
10062	21	93	0	1	1	1	0	Yes	0		0	0		0		15-19		Yes	Has a main partner	No	Yes	Yes	No	No	No	No	No	No	No
10063	21	93	0	1	1	1	1	Yes	0		0	0	0	0	0	15-19		No	Has no partner	No	No	No	No	No	No			No	No					No
10067	21	93	0	1	1	1	0	Yes	0		0	0		0		15-19		Yes	Has no partner	No	No	Yes	No	No	No			No	No
10069	21	93	0	1	1	1	0	Yes	0		0	0		0		15-19		Yes	Has no partner	No	No	Yes	No	No	No	No	No	No	No
10070	21	93	0	1	1	1	0	Yes	0		0	0		0		15-19		No	Has no partner	No	No	No	No	No	No			No	No
10071	21	93	0	1	1	1	0	Yes	0		0	0		0		15-19		Yes	Has no partner	No	No	Yes	No	No	No			No	No
10072	21	93	0	1	1	1	0	Yes	0		0	0		0		15-19		Yes	Has a main partner	No	No	No	No	No	Yes	No	Yes	No	No
10076	21	93	0	1	1	1	0	Yes	0		0	0		0		15-19		Yes	Has no partner	No	Yes	No	No	No	No			No	No
10078	21	93	0	1	1	1	0	Yes	0		0	0		0		15-19		Yes	Has no partner	No	No	No	No	No	No			No	No
10082	21	93	0	1	1	1	1	Yes	1	0	1	0	0	0	0	15-19		Yes	Has a main partner	No	No	No	No	No	Yes	No	Yes	No	No	Community-concierge	No	No	No	No
13420	21	16	0	1	1	1	0	Yes	0		0	0		0		15-19		No	Has no partner	No	No	No	No	No	No			No	No
13440	21	16	0	1	1	1	0	Yes	0		0	0		0		15-19		Yes	Has no partner	No	No	No	No	No	No			No	No
13458	21	16	0	1	1	1	0	Yes	0		0	0		0		15-19		No	Has no partner	No	No	No	No	No	No	No	No	No	No
13462	21	16	0	1	1	1	0	Yes	0		0	0		0		15-19		Yes	Has no partner	No	No	Yes	No	No	No			No	No
13484	21	16	0	1	1	1	0	Yes	0		0	0		0		15-19		Yes	Has no partner	No	No	No	No	No	No			No	No
13558	21	16	0	1	1	1	0	Yes	0		0	0		0		15-19		Yes	Has no partner	No	No	No	No	No	No			No	No
13560	21	16	0	1	1	1	0	Yes	0		0	0		0		15-19		No	Has no partner	No	No	No	No	No	No	No	No	No	No
13572	21	16	0	1	1	1	0	Yes	0		0	0		0		15-19		No	Has no partner	No	No	No	No	No	No			No	No
13599	21	16	0	0	0	1	0	Yes	0		0	0		0		15-19		No	Has no partner	No	No	No	No	No	No			No	No
13603	21	16	0	0	0	1	0	Yes	0		0	0		0		15-19		No	Has no partner	No	No	No	No	No	No			No	No
13629	21	16	0	1	1	1	0	Yes	0		0	0		0		15-19		No	Has no partner	No	No	No	No	No	No			No	No
13660	21	16	0	1	1	1	0	Yes	0		0	0		0		15-19		Yes	Has no partner	No	Yes	No	No	No	No			No	No
3672	22	252	0	1	1	1	0	Yes	0		0	0		0		15-19		Yes	Has no partner	No	No	Yes	No	No	No			No	No
3675	22	252	0	1	1	1	0	Yes	0		0	0		0		15-19		Yes	Has no partner	No	No	No	No					No	No
3680	22	252	0	1	1	1	0	Yes	0		0	0		0		15-19		Yes	Has no partner	No	Yes	Yes	No	No	No	No	No	No	No
3686	22	252	0	0	0	1	0	Yes	0		0	0		0		15-19		Yes	Has no partner	Yes	No	Yes	No	No	No			No	No
3689	22	252	0	0	0	1	0	Yes	0		0	0		0		15-19		Yes	Has no partner	No	No	Yes	No	No	No	No	No	No	No
3712	22	250	0	1	1	1	0	Yes	0		0	0		0		15-19		Yes	Has a main partner	No	No	No	No	Yes	No	Yes	No	No	No
3714	22	250	0	1	1	1	0	Yes	0		0	0		0		15-19		Yes	Has no partner	No	No	No	No	No	No			No	No
3717	22	250	0	0	0	1	0	Yes	0		0	0		0		15-19		Yes	Has a main partner	No	No	No	No	No	No			No	No
3728	22	250	0	1	1	1	1	Yes	1	0	1	1	0	0	0	15-19		Yes	Has a main partner	No	Yes	Yes	No	No	No	No	No	No	No	Hybrid	No	No	Yes	No
8315	22	128	0	0	0	0	0	Yes	0		0	0		0		15-19		Yes	Has no partner	No	No	Yes	No		No	No	No	No	No
8316	22	128	0	1	1	1	1	Yes	1	0	1	0	0	0	0	15-19		Yes	Has a main partner	No	Yes	Yes	Yes	No	No	No	Yes	Yes	No	Community-concierge	No	No	Yes	No
8317	22	128	0	1	1	1	0	Yes	0		0	0		0		15-19		Yes	Has no partner	No	No	No	No	No	No			No	No
8318	22	128	0	1	1	1	0	Yes	0		0	0		0		15-19		Yes		No	No	No	No	No	No
8365	22	128	0	1	1	1	0	Yes	0		0	0		0		15-19		Yes	Has no partner	No	No	No	No	No	No			No	No
8382	22	128	0	1	1	1	1	Yes	1	0	1	0	0	0	0	15-19		Yes	Has a main partner	No	Yes	Yes	No	Yes	Yes	No	Yes	No	No	Hybrid	No	No	Yes	No
9677	22	100	0	1	1	1	0	Yes	0		0	0		0		15-19		Yes	Has no partner	No	Yes	Yes	Yes	No	No			No	No
9678	22	100	0	1	1	1	0	Yes	0		0	0		0		15-19		Yes	Has a main partner	No	No	Yes	No	No	No	No	No	No	No
9679	22	100	0	1	1	1	0	Yes	0		0	0		0		15-19		Yes	Has no partner	No	No	No	No	No	No			No	No
9680	22	100	0	1	1	1	0	Yes	0		0	0		0		15-19		Yes	Has no partner	No	No	No	No	No	No
9701	22	100	0	1	1	1	0	Yes	0		0	0		0		15-19		Yes		No	No	No	No	No	No	No	No	No	No
4664	23	224	0	1	1	1	0	Yes	0		0	0		0		15-19		No	Has a main partner	No	No	No	No	No	No			No	No
4665	23	224	0	0	0	1	0	Yes	0		0	0		0		15-19		Yes	Has no partner	No	No	Yes	No	No	No			No	No
4683	23	224	0	1	1	1	0	Yes	0		0	0		0		15-19		Yes	Has a main partner	No	Yes		Yes	Yes	No	No	Yes	No	Yes
4684	23	224	0	1	1	1	1	Yes	0		0	0	0	0	0	15-19		No	Has a main partner	No	No	No	No	No	No	No	No	No	No					No
4686	23	224	0	1	1	1	0	Yes	0		0	0		0		15-19		Yes	Has a main partner	No	No	No	No	Yes	Yes	No	Yes	No	No
4687	23	224	0	0	0	1	0	Yes	0		0	0		0		15-19		Yes	Has no partner	No	No	No	No	No	No			No	No
4688	23	224	0	1	1	1	0	Yes	0		0	0		0		15-19		Yes	Has no partner	No	No	No	No	No	Yes	Yes	No	No	No
4689	23	224	0	1	1	1	0	Yes	0		0	0		0		15-19		No	Has no partner	No	No	No	No	No	No			No	No
4691	23	224	0	1	1	1	0	Yes	0		0	0		0		15-19		No	Has no partner	No	No	No	No	No	No			No	No
4692	23	224	0	1	1	1	0	Yes	0		0	0		0		15-19		No	Has no partner	No	No	No	No					No	No
4693	23	224	0	1	1	1	0	Yes	0		0	0		0		15-19		Yes	Has no partner	No	No	No	No	Yes	No	No	No	No	No
4694	23	224	0	1	1	1	0	Yes	0		0	0		0		15-19		Yes	Has a main partner	No	No	No	No	No	No	No	Yes	No	No
4699	23	224	0	1	1	1	0	Yes	0		0	0		0		15-19		No	Has no partner	No	No	No	No	No	No			No	No
4700	23	224	0	1	1	1	0	Yes	0		0	0		0		15-19		Yes	Has no partner	No	No	No	No	No	No			No	No
4701	23	224	0	1	1	1	0	Yes	0		0	0		0		15-19		Yes	Has no partner	No	No	No	No	No	No			No	No
4702	23	224	0	1	1	1	0	Yes	0		0	0		0		15-19		Yes	Has a main partner	No	No	No	No	No	No	No	No	No	No
4703	23	224	0	1	1	1	0	Yes	0		0	0		0		15-19		Yes	Has a main partner	No	No	No	No	No	No	No	No	No	No
4704	23	224	0	1	1	1	0	Yes	0		0	0		0		15-19		Yes	Has a main partner	No	No	No	No	No	No	No	No	No	No
4708	23	224	0	1	1	1	0	Yes	0		0	0		0		15-19		Yes	Has a main partner	No	No	No	No	No	No	No	Yes	No	Yes
4733	23	224	0	0	0	1	0	Yes	0		0	0		0		15-19		No	Has no partner	No	No	No	No	No	No			No	No
8459	23	128	0	0	0	0	0	Yes	0		0	0		0		20-24		Yes	Has no partner	No	No	No	No	Yes	No	No	No	No	No
8540	23	128	0	1	1	1	0	Yes	0		0	0		0		15-19		No	Has no partner	No	No	No	No	No	No			No	No
8865	23	128	0	1	1	1	0	Yes	0		0	0		0		15-19		Yes	Has no partner	Yes	Yes	No	No					No
12282	23	44	0	1	1	1	0	Yes	0		0	0		0		15-19		No	Has no partner	No	Yes	No	No	No	No			No	No
12286	23	44	0	1	1	1	1	Yes	1	0	1	0	0	0	0	15-19		Yes	Has a main partner	Yes	No	No	No	No	No	No	Yes	No	No	Hybrid	No	Yes	No	No
13675	23	16	0	0	0	1	0	Yes	0		0	0		0		15-19		No	Has no partner	No	No	No	No	No	No			No	No
4697	24	224	0	1	1	1	0	Yes	0		0	0		0		15-19		Yes	Has no partner	No	No	Yes	No	No	No			No	No
4698	24	224	0	1	1	1	1	Yes	1	0	1	1	0	0	0	15-19		No	Has a main partner	No	No	No	No	No	No	No	No	No	No	Hybrid	No	No	Yes	No
4716	24	224	0	1	1	1	0	Yes	0		0	0		0		15-19		No	Has a main partner	No	No	No	No	No	No			No	No
4722	24	224	0	0	0	1	0	Yes	0		0	0		0		15-19		Yes	Has a main partner	No	No	No	No	No	No			No	No
4723	24	224	0	1	1	1	0	Yes	0		0	0		0		15-19		Yes	Has a main partner	No	No	No	No	No	No	No	Yes	No	No
4724	24	224	0	1	1	1	0	Yes	0		0	0		0		15-19		No	Has a main partner	No	No	No		No	No	No	No	No	No
4732	24	224	0	0	0	1	0	Yes	0		0	0		0		15-19		Yes	Has no partner	No	No	Yes	Yes	No	No			No	No
11497	24	200	0	1	1	1	0	Yes	0		0	0		0		15-19		Yes	Has no partner	No	No	No	No	No	No			No	No
13423	24	16	0	1	1	1	0	Yes	0		0	0		0		15-19		No	Has no partner	No	No	No	No	No	No			No	No
13429	24	16	0	1	1	1	0	Yes	0		0	0		0		15-19		No	Has no partner	No	No	No	No	No	No			No	No
13439	24	16	0	0	0	1	0	Yes	0		0	0		0		15-19		No	Has no partner	No	No	No	No	No	No			No	No
13441	24	16	0	0	0	1	0	Yes	0		0	0		0		15-19		Yes	Has no partner	No	No	Yes	No	No	No			No	No
13443	24	16	0	0	0	1	0	Yes	0		0	0		0		15-19		No	Has no partner	No	No	No	No	No	No	No		No	No
13447	24	16	0	0	0	1	0	Yes	0		0	0		0		15-19		No	Has a main partner	No	No	No	No	No	No				No
13450	24	16	0	1	1	1	0	Yes	0		0	0		0		15-19		No	Has no partner	No	No	No	No	No	No			No	No
13453	24	16	0	1	1	1	0	Yes	0		0	0		0		15-19		Yes	Has a main partner	No	No	No	No	No	No			No	No
13456	24	16	0	0	0	1	0	Yes	0		0	0		0		15-19		No	Has no partner	No	No	No	No	No	No			No	No
13473	24	16	0	0	0	1	0	Yes	0		0	0		0		15-19		Yes	Has no partner	No	Yes	No	Yes	No	No			No	No
13492	24	16	0	1	1	1	0	Yes	0		0	0		0		15-19		No	Has a main partner	No	No	No	No	No	No			No	No
13494	24	16	0	1	1	1	0	Yes	0		0	0		0		15-19		No	Has no partner	No	No	No	No	No	No	No	No	No	No
13495	24	16	0	1	1	1	0	Yes	0		0	0		0		15-19		Yes	Has a main partner	No	No	No	No	Yes	No	No	No	No	No
13500	24	16	0	0	0	1	0	Yes	0		0	0		0		15-19		Yes	Has a main partner	No	No	No	No	No	No
13501	24	16	0	1	1	1	1	Yes	1	0	0	0	0	0	0	15-19		No	Has a main partner		No	No	No	No	No			No	No	Community-concierge	No	Yes	No	No
13503	24	13	0	1	1	1	0	Yes	0		0	0		0		15-19		Yes	Has no partner	No	No	Yes	No	No	No
13504	24	16	0	0	0	1	0	Yes	0		0	0		0		15-19		Yes	Has no partner	No	No	Yes	Yes	No	No				No
13505	24	16	0	0	0	1	0	Yes	0		0	0		0		15-19		Yes	Has no partner	No	No	Yes	No	No	No	No		No	No
13509	24	16	0	0	0	1	0	Yes	0		0	0		0		15-19		No	Has no partner	No	No	No	No	No	No
13520	24	16	0	0	0	1	0	Yes	0		0	0		0		15-19		No	Has no partner	No	No	No	No	No	No			No	No
13568	24	16	0	1	1	1	0	Yes	0		0	0		0		15-19		Yes	Has no partner	No	No	No	No	No	No			No	No
13569	24	16	0	0	0	1	0	Yes	0		0	0		0		15-19		No	Has no partner	No	Yes	No	No	No	No			No	No
13584	24	16	0	1	1	1	0	Yes	0		0	0		0		15-19		No	Has no partner	No	No	No	No	No		No	No	No	No
13593	24	16	0	0	0	1	0	Yes	0		0	0		0		15-19		Yes	Has no partner	No	No	Yes	No	No	No				No
13597	24	16	0	1	1	1	0	Yes	0		0	0		0		15-19		Yes	Has no partner	No	No	No	Yes	No	No	No	No	No	No
13611	24	16	0	1	1	1	0	Yes	0		0	0		0		15-19		Yes	Has no partner	No	No	No	No	No	No			No	No
13616	24	16	0	1	1	1	0	Yes	0		0	0		0		15-19		No	Has no partner	No	No	No	No	No	No			No	No
13625	24	16	0	0	0	1	0	Yes	0		0	0		0		15-19		No	Has no partner	No	No	No	No	No	No			No	No
13634	24	16	0	0	0	1	0	Yes	0		0	0		0		15-19		No	Has a main partner	No	No	No	No	No	No			No	No
13635	24	16	0	0	0	1	0	Yes	0		0	0		0		15-19		Yes	Has no partner	No	No	Yes	No	No	No			No	No
13636	24	16	0	1	1	1	0	Yes	0		0	0		0		15-19		Yes	Has no partner	No	No	No	No	No	No			No	No
13638	24	16	0	1	1	1	0	Yes	0		0	0		0		15-19		Yes	Has a main partner	No	No	Yes	No	No	No				No
13639	24	16	0	0	0	1	0	Yes	0		0	0		0		15-19		Yes	Has no partner	No	No	No	No	No	No			No	No
13648	24	16	0	0	0	1	0	Yes	0		0	0		0		15-19		No	Has no partner	No	No	No	No	No	No	No	No	No	No
13651	24	16	0	1	1	1	0	Yes	0		0	0		0		15-19		No	Has no partner	No	No	Yes	No	No	No	No	Yes	No	No
13654	24	16	0	0	0	1	0	Yes	0		0	0		0		15-19		Yes	Has no partner	No	No	No	No	No	No			No	No
13666	24	16	0	1	1	1	0	Yes	0		0	0		0		15-19		Yes	Has a main partner	No	No	No	No	No	No	No	Yes	No	No
13683	24	16	0	1	1	1	0	Yes	0		0	0		0		15-19		No	Has no partner	No	No	No	No	No	No			No	No
13692	24	16	0	0	0	1	0	Yes	0		0	0		0		15-19		No	Has a main partner	No	No	No	No	No	No			No	No
13698	24	16	0	0	0	1	0	Yes	0		0	0		0		15-19		Yes	Has a main partner	No	No	No	No	No	No	No	Yes	No	No
7820	25	144	0	1	1	1	0	Yes	0		0	0		0		15-19		Yes	Has a main partner	No	No	Yes	Yes	No	No			No	No
9923	25	95	0	1	1	1	0	Yes	0		0	0		0		15-19		No	Has a main partner	No	No	No	No	No	No	No	No	No	No
9924	25	95	0	1	1	1	0	Yes	0		0	0		0		20-24		No	Has a main partner	No	Yes	No	No	No	No	No	No	No	No
9925	25	95	0	1	1	1	0	Yes	0		0	0		0		15-19		Yes	Has no partner	No	No	No	No						No
9926	25	95	0	1	1	1	0	Yes	0		0	0		0		20-24		Yes	Has a main partner	No	Yes	Yes	No	No	No	No	Yes	No	No
9928	25	95	0	1	1	1	0	Yes	0		0	0		0		15-19		Yes	Has no partner	No	Yes	No	No	No	No			No	No
9929	25	95	0	1	1	1	0	Yes	0		0	0		0		15-19		Yes	Has no partner	No	Yes	No	No	No	No			No	No
9930	25	95	0	1	1	1	0	Yes	0		0	0		0		15-19		No	Has no partner	No	No	No	No	No	No			No	No
9932	25	95	0	1	1	1	0	Yes	0		0	0		0		15-19		Yes	Has a main partner	No	No	No	No	No	No	No	No	No	No
9933	25	95	0	1	1	1	1	Yes	1	0	1	0	0	0	0	15-19		Yes	Has a main partner	No	Yes	Yes	No	No	No	No	Yes	No	No	Community-concierge	No	Yes	No	No
10563	25	79	0	1	1	1	1	Yes	1	0	1	0	0	0	0	15-19		Yes	Has a main partner	No	No	No	No	Yes	No	No	No	Yes	No	Community-concierge	No	Yes	No	No
3759	27	249	0	0	0	1	0	Yes	0		0	0		0		15-19		Yes	Has no partner	No	No	No	No	No	No			No	No
3793	27	249	0	1	1	1	0	Yes	0		0	0		0		15-19		Yes	Has no partner	Yes	No	No	No	No	No			No	No
3803	27	249	0	0	0	1	0	Yes	0		0	0		0		15-19		Yes	Has no partner	No	Yes	No	No	No	No			No	No
8330	27	128	0	1	1	1	0	Yes	0		0	0		0		15-19		No		No	No	No	No
8331	27	128	0	0	0	1	0	Yes	0		0	0		0		15-19		No		No	No	No	No
8354	27	128	0	1	1	1	0	Yes	0		0	0		0		15-19		Yes	Has no partner	No	No	No		No	No			No	No
8357	27	128	0	1	1	1	0	Yes	0		0	0		0		15-19		No		No	No	No	No	No	No
8369	27	128	0	1	1	1	0	Yes	0		0	0		0		15-19		No	Has no partner	No	No	No	No	No	No			No	No
8378	27	128	0	1	1	1	0	Yes	0		0	0		0		15-19		Yes	Has no partner	No	No	No	No	No	No			No	No
8392	27	128	0	1	1	1	0	Yes	0		0	0		0		15-19		Yes	Has a main partner	No	Yes	Yes	Yes	No	No	Yes	No	No	No
8466	27	128	0	1	1	1	1	Yes	1	1	1	0	0	0	0	15-19		Yes	Has a main partner	No	No	No	No	No	No	No	No	No	No	Community-concierge	No	Yes	No	No
8467	27	128	0	1	1	1	0	Yes	0		0	0		0		15-19		No	Has no partner	No	No	No	No	No	No			No	No
8498	27	128	0	0	0	1	0	Yes	0		0	0		0		15-19		Yes	Has no partner	No	Yes	No	No	No	No				No
8542	27	128	0	1	1	1	0	Yes	0		0	0		0		15-19		No	Has no partner	No	No	No
8545	27	128	0	1	1	1	1	Yes	1	1	1	0	0	0	0	15-19		Yes	Has a main partner	No	No	No		No	No	No	No	No	No	Community-concierge	No	No	Yes	No
8550	27	128	0	1	1	1	0	Yes	0		0	0		0		15-19		Yes	Has a main partner	No	No	No	No	No	No	No	No	No	No
8586	27	128	0	1	1	1	0	Yes	0		0	0		0		15-19		No	Has a main partner	Yes	No	No	No	No	No	No	No	No	No
13434	27	16	0	1	1	1	0	Yes	0		0	0		0		15-19		Yes	Has a main partner	No	Yes	Yes	Yes	No	No	No	No	No	No
13468	27	16	0	1	1	0	0	Yes	0		0	0		0		15-19		No	Has no partner	No	No	No	No	No	No			No	No
13488	27	16	0	1	1	1	0	Yes	0		0	0		0		15-19		Yes	Has no partner	No	No	No	No	No	No			No	No
13522	27	16	0	1	1	1	0	Yes	0		0	0		0		15-19		No	Has a main partner	No	No	No	No	No	No			No	No
13537	27	16	0	1	1	1	0	No	0		0	0		0		15-19
13694	27	16	0	1	1	1	0	Yes	0		0	0		0		15-19		No	Has no partner	No	No	No	No	No	No			No	No
8350	28	128	0	1	1	1	0	Yes	0		0	0		0		15-19		Yes	Has no partner	No	No	Yes	No	No	No			No	No
8352	28	128	0	1	1	1	0	Yes	0		0	0		0		15-19		No	Has no partner	No	No	No	No	No	No
8355	28	128	0	1	1	1	0	Yes	0		0	0		0		15-19		Yes	Has no partner	No	No	No		No	No	No		No	No
8376	28	128	0	1	1	1	0	Yes	0		0	0		0		15-19		Yes	Has no partner	No	No	Yes	No	No	No	No		No	No
8384	28	128	0	1	1	1	1	Yes	1	0	1	0	0	0	0	15-19		No	Has no partner	No	No	No		No	No			No	No	Hybrid	No	Yes	No	No
8490	28	128	0	1	1	1	1	Yes	1	0	1	0	0	0	0	15-19		Yes	Has a main partner	No	No	No		No	No	No	No	No	No	Hybrid	No	Yes	No	No
8584	28	128	0	1	1	1	1	Yes	1	0	1	0	0	0	0	20-24		Yes	Has a main partner	No	No	Yes	No	No	No	No	Yes	No	No	Hybrid	No	No	Yes	No
8590	28	128	0	1	1	1	0	Yes	0		0	0		0		15-19		Yes	Only casual partner(s)	No	Yes	No	No	No	No			No	No
10185	28	156	0	1	1	1	1	Yes	1	0	1	0	0	0	0	15-19		No	Has no partner	No	No	No	No	No	No					Hybrid	No	No	No	No
13485	28	16	0	1	1	1	0	Yes	0		0	0		0		15-19		No	Has no partner	No	No	No	No	No	No			No	No
5879	29	201	0	1	1	1	0	Yes	0		0	0		0		15-19		No	Has a main partner	No	No	No	No	No	No			No	No
6523	29	187	0	1	1	1	0	Yes	0		0	0		0		20-24		Yes	Has a main partner	Yes	No	No	No	No	No	No	Yes	No	No
6524	29	187	0	1	1	1	1	Yes	1	0	1	0	0	0	0	20-24		No	Has a main partner	No	No	No	No	No	No	No	No	No	No	Hybrid	No	Yes	No	No
6526	29	187	0	1	1	1	1	Yes	1	0	1	0	0	0	0	20-24		No	Has a main partner	No	No	No	No	No	No	No	No	No	No	Hybrid	No	Yes	No	No
6529	29	187	0	1	1	1	0	Yes	0		0	0		0		20-24		Yes	Has a main partner	No	No	No	No	No	No	No	Yes	No	No
6530	29	187	0	1	1	1	0	Yes	0		0	0		0		20-24		No	Has a main partner	No	No	No	No	No	No	No	No	No	No
6531	29	187	0	1	1	1	0	Yes	0		0	0		0		20-24		Yes	Has a main partner	No	No	No	No	No	Yes	No	Yes	No	No
6533	29	187	0	1	1	1	1	Yes	1	0	1	0	0	0	0	15-19		No	Has no partner	No	No	No	No	No	No				No	Hybrid	No	Yes	No	No
6536	29	187	0	1	1	1	0	Yes	0		0	0		0		20-24		No	Has a main partner	No	No	No		No	No			No	No
6538	29	187	0	1	1	1	0	Yes	0		0	0		0		20-24		Yes	Has no partner	No	No	No	Yes	No	No				No
6541	29	187	0	1	1	1	1	Yes	1	0	1	0	0	0	0	20-24		Yes	Has a main partner	No	No	No	No	No	No	No	No	No	No	Hybrid	No	Yes	No	No
6546	29	187	0	1	1	1	0	Yes	0		0	0		0		20-24		Yes	Only casual partner(s)	No	No	No	Yes	No	No	No	Yes	No	Yes
6547	29	187	0	1	1	1	0	Yes	0		0	0		0		20-24		No	Has a main partner	No	No	No	No	No	No	No	No	No	No
6548	29	187	0	1	1	1	1	Yes	1	0	1	0	0	0	0	20-24		Yes	Has a main partner	No	No	No	No	No	Yes	No	Yes	No	No	Hybrid	No	Yes	No	No
6549	29	187	0	1	1	1	0	Yes	0		0	0		0		20-24		Yes	Has no partner	No	No	No	No	No	Yes	No	No	No	No
6550	29	187	0	1	1	1	0	Yes	0		0	0		0		20-24		Yes	Has a main partner			No	No	Yes	Yes	No	No	Yes	No
6551	29	187	0	1	1	1	0	Yes	0		0	0		0		15-19		Yes	Has a main partner	Yes	No	No	No	No	No	No	Yes	No	No
6552	29	187	0	1	1	1	1	Yes	1	0	1	0	0	0	0	15-19		Yes	Has a main partner	No	No	Yes	No	Yes	Yes	Yes	Yes	No	No	Hybrid	No	No	No	No
6553	29	187	0	1	1	1	1	Yes	1	0	1	0	0	0	0	15-19		Yes	Has no partner	No	No	Yes	No	No	No	No	No	No	No	Hybrid	No	Yes	No	No
6554	29	187	0	1	1	1	0	Yes	0		0	0		0		15-19		Yes	Has no partner	No	No	Yes	Yes	No	No			No	No
6555	29	187	0	1	1	1	1	Yes	1	1	1	0	0	0	0	15-19		Yes	Has a main partner	No	No	No	No	No	No			No	No	Hybrid	No	Yes	No	No
6556	29	187	0	1	1	1	0	Yes	0		0	0		0		15-19		Yes	Has a main partner	Yes	Yes	Yes		No	No	No	No	No	No
6557	29	187	0	1	1	1	0	Yes	0		0	0		0		15-19		No	Has a main partner	Yes	No	No	No	No	No			No	No
6559	29	187	0	1	1	1	1	Yes	1	0	1	0	0	0	0	15-19		Yes	Has a main partner	No	Yes	Yes	No	No	No			No	No	Hybrid	No	Yes	No	No
6560	29	187	0	1	1	1	0	Yes	0		0	0		0		20-24		Yes	Has a main partner	No	No	No	No	No	Yes	No	Yes	Yes	No
6561	29	187	0	1	1	1	0	Yes	0		0	0		0		15-19		Yes	Has no partner	No	No	No	No	No	No	No	No	No	No
6562	29	187	0	1	1	0	0	Yes	0		0	0		0		15-19		Yes	Has a main partner	No	No	No	No	No	No		Yes		No
5117	30	219	0	1	1	1	0	Yes	0		0	0		0		15-19		No	Has no partner	No	No	No	No	No	No			No	No
6063	30	198	0	1	1	1	0	Yes	0		0	0		0		15-19		Yes	Has no partner	No	Yes	Yes	No	No	No			No	No
6065	30	198	0	1	1	1	0	Yes	0		0	0		0		15-19		Yes		No	No	Yes	No	No	No
6084	30	198	0	1	1	1	0	Yes	0		0	0		0		15-19		No	Has no partner	No	No	No	No	No	No			No	No
6089	30	198	0	1	1	1	0	Yes	0		0	0		0		15-19		No	Has no partner	No	No	No	No	No	No			No	No
6119	30	198	0	1	1	1	0	Yes	0		0	0		0		15-19		Yes	Has a main partner	No	No	Yes	No	No	No	No	No	No	No
6122	30	198	0	1	1	1	0	Yes	0		0	0		0		15-19		Yes	Has no partner	No	No	Yes	No	No	No
6124	30	198	0	1	1	1	0	Yes	0		0	0		0		15-19		Yes	Has no partner	No	No	No	No	No	No	Yes		No	No
6131	30	198	0	1	1	1	0	Yes	0		0	0		0		15-19		No	Has no partner	No	No	No	No	No	No			No	No
6135	30	198	0	1	1	1	0	Yes	0		0	0		0		15-19		No	Has no partner	No	No	No	No
6136	30	198	0	1	1	1	0	Yes	0		0	0		0		15-19		No	Has no partner	No	No	No	No	No	No			No	No
6140	30	198	0	1	1	1	0	Yes	0		0	0		0		15-19		No		No	No	No	No	No	No
6142	30	198	0	1	1	1	0	Yes	0		0	0		0		15-19		Yes	Has no partner	No	Yes	No	Yes	No	No			No	No
6181	30	198	0	1	1	1	0	Yes	0		0	0		0		15-19		Yes	Has no partner	No	Yes	Yes	Yes	No	No			No	No
6184	30	198	0	0	0	1	0	Yes	0		0	0		0		15-19		Yes		No	Yes	No	No
6186	30	198	0	1	1	1	0	Yes	0		0	0		0		15-19		Yes	Has no partner	No	No	No	No	No	No			No	No
9665	30	102	0	1	1	1	0	No	0		0	0		0		15-19
9666	30	102	0	1	1	1	0	Yes	0		0	0		0		15-19		No	Has no partner	No	No	No	No	No	No			No	No
9667	30	102	0	1	1	1	0	Yes	0		0	0		0		15-19		Yes	Has no partner	No	Yes	No	No	No	No			No	No
9669	30	102	0	1	1	1	0	Yes	0		0	0		0		15-19		Yes	Has no partner	No	No	No	No	No	No			No	No
9670	30	102	0	1	1	1	0	No	0		0	0		0		15-19
9671	30	102	0	1	1	1	0	Yes	0		0	0		0		15-19		Yes	Has no partner	No	Yes	No	No	No	No			No	No
9672	30	102	0	1	1	1	0	Yes	0		0	0		0		15-19		No	Has no partner	No	No	No	No	No	No			No	No
9673	30	102	0	1	1	1	0	Yes	0		0	0		0		15-19		No	Has a main partner	No	Yes	No	No	No	No			No	No
9674	30	102	1	1	1	1	0	Yes	0		0	0		0		15-19		No	Has no partner	No	No	No	No	No	No			No	No
13483	30	16	0	1	1	1	0	Yes	0		0	0		0		15-19		Yes	Has no partner	No	Yes	No	No	No	No			No	No
3332	31	300	0	1	1	1	0	Yes	0		0	0		0		15-19		Yes	Has no partner	No	Yes	No	No	No	No			No	No
3334	31	300	0	1	1	1	0	Yes	0		0	0		0		15-19		Yes	Has no partner	No	No	No	No	No	No			No	No
3335	31	300	0	0	0	1	0	Yes	0		0	0		0		15-19		Yes	Has no partner		No	No	No	No	No			No	No
3336	31	299	0	1	1	1	0	Yes	0		0	0		0		15-19		Yes	Has no partner	No	No	No	No	No	No	No	Yes	No	No
1727	33	235	0	1	1	1	1	Yes	1	1	1	1	0	0	0	15-19		Yes	Has a main partner	No	Yes	No	No	No	No	No	No	No	No	Hybrid	No	Yes	No	No
4152	33	236	0	1	1	1	1	Yes	1	0	1	1	0	0	0	15-19		Yes	Has no partner		Yes	No		No	No	No	No	No	No	Hybrid	No	No	No	No
4158	33	234	0	0	0	1	0	Yes	0		0	0		0		15-19		No		No	No	No	No
4161	33	235	0	1	1	1	0	Yes	0		0	0		0		15-19		No		No	No	No	No
4172	33	235	0	1	1	1	0	Yes	0		0	0		0		15-19		Yes	Only casual partner(s)	No	No	Yes	No	No	No	No	No	No	No
4174	33	235	0	0	0	1	0	Yes	0		0	0		0		15-19		Yes	Has no partner	No	Yes	No	No
4176	33	235	0	1	1	1	0	Yes	0		0	0		0		15-19		Yes	Has no partner	No	No	No	No	No	No				No
4180	33	235	0	1	1	1	0	Yes	0		0	0		0		15-19		Yes	Has no partner	No	No	No	Yes	No	No			No	No
4181	33	235	0	0	0	1	0	Yes	0		0	0		0		15-19		Yes		No	No	Yes	No
4184	33	235	0	1	1	1	1	Yes	1	0	1	1	0	0	0	20-24		No	Has a main partner	No	No	No	No	No	No	No	No	No	No	Hybrid	No	Yes	No	No
4185	33	235	0	1	1	1	1	Yes	1	0	1	1	0	0	0	20-24		Yes	Has a main partner	No	No	No	Yes	No	No	Yes	No	No	No	Hybrid	No	Yes	No	No
4187	33	235	0	1	1	1	1	Yes	1	0	1	1	0	0	0	20-24		Yes	Has a main partner	No	No	No	No	No	Yes	No	Yes	No		Hybrid	No	No	No	No
4190	33	235	0	1	1	1	1	Yes	1	0	1	1	0	0	0	20-24		Yes	Has a main partner		No	Yes	No	No	No	No	No	No	No	Hybrid	No	Yes	No	No
4192	33	235	0	1	1	1	1	Yes	1	0	1	1	0	0	0	20-24		Yes	Has a main partner	No	No	No	No	No	No	No	No	No	No	Hybrid	No	Yes	No	No
4194	33	235	0	1	1	1	1	Yes	1	0	1	1	0	0	0	20-24		Yes	Has a main partner	Yes		No	No	No	No	No	Yes	No	No	Hybrid	Yes	No	No	No
950	34	191	0	1	1	1	1	Yes	1	0	1	0	0	0	0	15-19		Yes	Has a main partner	No	Yes	No	No	No	No	No	No	No	No	Hybrid	No	No	Yes	No
1041	34	135	0	1	1	1	0	Yes	0		0	0		0		15-19		Yes	Has a main partner	Yes	Yes	No	No	No	No	No	No	No
2821	34	191	0	1	1	1	0	Yes	0		0	0		0		15-19		Yes	Has no partner	No	Yes	Yes	No	No	No			No	No
2903	34	170	0	1	1	1	0	Yes	0		0	0		0		15-19		Yes	Has a main partner	No	No	No	No	No	No	No	Yes	No	No
3346	34	298	0	1	1	1	1	Yes	1	0	1	1	0	0	0	15-19		Yes	Has no partner	No	No	Yes	No	No	No	No	No	No	No	Hybrid	No	No	Yes	No
3347	34	298	0	1	1	1	1	Yes	1	0	1	1	0	0	0	15-19		Yes	Has a main partner	No	No	No	No	No	No	No	Yes	No	Yes	Hybrid	No	No	Yes	No
3350	34	298	0	1	1	1	1	Yes	1	0	1	0	0	0	0	15-19		Yes	Has a main partner	Yes	No	No	No	No	No	No	Yes	No	No	Hybrid	No	No	No	No
3351	34	298	0	0	0	1	0	Yes	0		0	0		0		15-19		No	Has a main partner	No	No	No	No	No	No	No	No	No	No
3352	34	298	0	1	1	1	0	Yes	0		0	0		0		15-19		Yes	Has no partner	No	Yes	Yes	No	No	No			No	No
3356	34	298	0	0	0	1	0	Yes	0		0	0		0		15-19		Yes	Has no partner	No	Yes	No	No	No	No			No	No
3357	34	298	0	1	1	1	0	Yes	0		0	0		0		15-19		No	Has no partner	No	No	No	No	No	No			No	No
3361	34	298	0	1	1	1	0	Yes	0		0	0		0		15-19		Yes	Has no partner	No	Yes	No	No	No	No			No	No
3362	34	298	0	1	1	1	0	Yes	0		0	0		0		15-19		Yes	Has no partner	No	No	No	No	No	No			No	No
3365	34	298	0	0	0	1	0	Yes	0		0	0		0		15-19		Yes	Has no partner	No	Yes	No	No	No	No	No	Yes	No	No
3366	34	298	0	1	1	1	0	Yes	0		0	0		0		15-19		Yes	Has no partner	No	Yes	No	No	No	No			No	No
3368	34	298	0	1	1	1	0	Yes	0		0	0		0		15-19		Yes	Has no partner	No	No	No	No	No	No			No	No
3369	34	298	0	1	1	1	0	Yes	0		0	0		0		15-19		Yes	Has no partner	No	No	Yes	No	No	No			No	No
3371	34	298	0	1	1	1	0	Yes	0		0	0		0		15-19		Yes	Has a main partner	No	No	No	No	No		No	Yes	No	No
3373	34	298	0	1	1	1	0	Yes	0		0	0		0		15-19		No	Has no partner	No	No	No	No	No	No			No	No
3374	34	298	0	1	1	1	1	Yes	1	0	1	1	1	0	0	15-19		Yes	Has a main partner	No	No	No	No	No	No	No	Yes	No	No	Hybrid	No	No	No	No
3380	34	298	0	1	1	1	0	Yes	0		0	0		0		15-19		Yes	Has a main partner	No	Yes	Yes	No	No	No				No
3386	34	298	0	1	1	1	1	Yes	1	0	1	0	0	0	0	20-24		Yes	Has a main partner	Yes	No	No	No	Yes	No	No	Yes	No		Hybrid	No	No	No	No
3389	34	298	0	1	1	1	0	Yes	0		0	0		0		15-19		Yes	Has a main partner	Yes	No	No	No	No	No	No	Yes	No	No
3393	34	298	0	1	1	1	1	Yes	1	0	1	1	0	0	0	20-24		No	Has a main partner	Yes	Yes	No	No	No	No	No	No	No	No	Hybrid	No	Yes	No	No
3395	34	298	0	1	1	1	0	Yes	0		0	0		0		20-24		Yes	Has a main partner	Yes	No	No	No	No	No	No	Yes	No	Yes
3397	34	298	0	1	1	1	1	Yes	1	0	1	1	0	0	0	20-24		Yes	Has a main partner	Yes	Yes	No	No	No	No	No	Yes	No	No	Hybrid	No	No	Yes	No
3398	34	298	0	1	1	1	0	Yes	0		0	0		0		15-19		No	Has a main partner	No	No	No	No	No	No			No	No
3405	34	298	0	0	0	1	0	Yes	0		0	0		0		20-24		Yes	Has a main partner	No	No	No	No	No	No	No	No	No	No
3414	34	298	0	1	1	1	1	Yes	1	0	1	1	0	0	0	20-24		Yes	Has no partner	No	No	No	No	Yes	No	No	Yes	No	No	Hybrid	No	No	Yes	No
3421	34	297	0	1	1	1	0	Yes	0		0	0		0		15-19		No	Has no partner		No	No	No	No	No			No	No
3425	34	297	0	1	1	1	1	Yes	1	0	1	1	0	0	0	15-19		Yes	Has a main partner	No	Yes	No	No	No	No	No	No	No	No	Hybrid	No	Yes	No	No
3427	34	297	0	1	1	1	0	Yes	0		0	0		0		15-19		Yes	Has no partner	No	Yes	No	No	No	No				No
3428	34	297	0	0	0	1	0	Yes	0		0	0		0		15-19		Yes	Has a main partner	No	No	No	No	No	No	No	No	Yes	No
3429	34	297	0	1	1	1	0	Yes	0		0	0		0		15-19		Yes	Has a main partner	No	No	No	No	No	No			No	No
3430	34	297	0	0	0	1	0	Yes	0		0	0		0		15-19		Yes	Has a main partner	No	Yes	No	No	No	No	No	No	No	No
3434	34	297	0	1	1	1	0	Yes	0		0	0		0		15-19		Yes	Has a main partner	No	No	No	No	No	No	No	No	No	No
3435	34	297	0	1	1	1	0	Yes	0		0	0		0		15-19		No	Has a main partner	No	No	No	No	No	No			No	No
3437	34	297	0	1	1	1	0	Yes	0		0	0		0		15-19		No	Has a main partner	Yes	No	No	No	No	No	No	No	No	No
3440	34	297	0	1	1	1	0	Yes	0		0	0		0		15-19		Yes	Has no partner		No	Yes	No	No				No	No
3441	34	297	0	1	1	1	1	Yes	1	0	1	1	0	0	0	15-19		Yes	Has a main partner	Yes	No	No	No	No	No			No	No	Hybrid	No	No	Yes	No
3443	34	297	0	0	0	1	0	Yes	0		0	0		0		15-19		Yes	Has a main partner	No	Yes	Yes	No	No	Yes	No	No	No	No
3445	34	297	0	1	1	1	0	Yes	0		0	0		0		15-19		Yes	Has no partner	No	No	No	No	No	No			No	No
3447	34	297	0	1	1	1	0	Yes	0		0	0		0		15-19		Yes	Has no partner	No	No	No	No	No	No				No
3450	34	297	0	1	1	1	0	Yes	0		0	0		0		15-19		Yes	Has no partner	No	No	Yes	No	No	No			No	No
3451	34	297	0	1	1	1	0	Yes	0		0	0		0		15-19		Yes	Has a main partner	No	No	No	No	No	No			No	No
3453	34	297	0	1	1	1	1	Yes	1	0	1	1	0	0	0	15-19		Yes	Has a main partner	No	Yes	No	No	No	No	No		No	No	Hybrid	No	Yes	No	No
3455	34	297	0	1	1	1	0	Yes	0		0	0		0		20-24		Yes	Has a main partner	No	No	No	No	No	No	No	No	No	No
3459	34	297	0	1	1	1	1	Yes	1	0	1	1	0	0	0	20-24		Yes	Has a main partner	No	No	No	No	No	No	Yes	Yes	No	No	Hybrid	No	No	No	No
3475	34	293	0	1	1	1	0	Yes	0		0	0		0		15-19		Yes	Has no partner	No	Yes	No	No	No	No			No	No
3476	34	293	0	1	1	1	0	Yes	0		0	0		0		15-19		No	Has no partner	No	No	No	No	No	No			No	No
3477	34	293	0	0	0	1	0	Yes	0		0	0		0		15-19		Yes	Has no partner	No	No	No	No	No	No				No
3489	34	293	0	0	0	1	0	Yes	0		0	0		0		15-19		No	Has no partner	No	No	No	No	No	No			No	No
3497	34	293	0	1	1	1	0	Yes	0		0	0		0		15-19		Yes	Has no partner	No	No	No	No	No	No			No	No
3498	34	293	0	1	1	1	1	Yes	1	0	1	1	0	0	0	20-24		Yes	Has a main partner	No	Yes	No	No	No		No	Yes	No	No	Hybrid	No	Yes	No	No
3499	34	293	0	0	0	1	0	Yes	0		0	0		0		20-24		No	Has a main partner	No	No	No	No	No	No	No	No	No	No
3509	34	293	0	0	0	1	0	Yes	0		0	0		0		15-19		Yes	Has no partner	No	No	No	No	No	No			No	No
3512	34	293	0	1	1	1	0	Yes	0		0	0		0		15-19		No	Has no partner	No	No	No	No	No	No				No
3513	34	293	0	1	1	1	1	Yes	1	0	1	1	0	0	0	20-24		No	Has a main partner	No	No	No	No	No		No	No	No	No	Hybrid	No	Yes	No	No
3514	34	293	0	1	1	1	1	Yes	1	0	1	1	0	0	0	20-24		No	Has a main partner	No	No	No	No	No		No	No	No	No	Hybrid	No	Yes	No	No
3517	34	293	0	1	1	1	0	Yes	0		0	0		0		20-24		Yes	Has a main partner		No	No	No	No		No	Yes	No	No
3520	34	293	0	0	0	1	0	Yes	0		0	0		0		15-19		Yes	Has no partner	No	Yes	No	No	No	No			No	No
3522	34	293	0	1	1	1	1	Yes	1	0	1	1	0	0	0	15-19		Yes	Has a main partner	Yes	Yes	No	No	No	No	No	Yes	No	No	Hybrid	No	Yes	No	No
3523	34	293	0	1	1	1	1	Yes	1	0	1	1	0	0	0	15-19		Yes	Has a main partner	Yes	Yes	No	No	No		No	Yes	No	No	Hybrid	No	Yes	No	No
3524	34	293	0	0	0	0	0	Yes	0		0	0		0		20-24		Yes	Has no partner	Yes	Yes	No	No	Yes		No	No	No	No
3529	34	293	0	1	1	1	1	Yes	1	0	1	1	0	0	0	20-24		No	Has a main partner	No	No	No	No	No	No	No	No	No	No	Hybrid	No	Yes	No	No
3547	34	291	0	1	1	1	0	Yes	0		0	0		0		15-19		Yes	Has no partner	No	Yes	No	No	No	No			No	No
4081	34	233	0	1	1	1	0	Yes	0		0	0		0		20-24		No	Has a main partner	No	No	No	No	No	No	No	No	No	No
5378	34	212	0	1	1	1	0	Yes	0		0	0		0		15-19		No	Has no partner	No	No	No	No	No	No			No	No
5379	34	213	0	1	1	1	0	Yes	0		0	0		0		15-19		Yes	Has no partner	No	No	No	No	No	No			No	No
5381	34	213	0	1	1	1	1	Yes	1	0	1	1	0	0	0	15-19		Yes	Has a main partner	No	Yes	Yes	No	No	No	No	No	No	No	Hybrid	No	No	Yes	No
5382	34	212	0	1	1	1	0	Yes	0		0	0		0		15-19		No	Has no partner	No	No	No	No	No	No			No	No
5383	34	213	0	1	1	1	1	Yes	1	0	1	1	0	0	0	15-19		Yes	Only casual partner(s)	Yes	Yes	Yes	No	Yes	No	No	No	No	No	Hybrid	No	Yes	No	No
5385	34	212	0	1	1	1	0	Yes	0		0	0		0		15-19		Yes	Has no partner	No	Yes	No	No	No	No			No	No
5391	34	212	0	1	1	1	0	Yes	0		0	0		0		15-19		Yes	Has a main partner	No	Yes	No	No	No	No	No	No	No	No
5398	34	212	0	1	1	1	0	Yes	0		0	0		0		20-24		Yes	Has no partner	No	No	No	No	No	No	No	Yes	No	No
5405	34	212	0	1	1	1	0	Yes	0		0	0		0		20-24		Yes	Has a main partner	Yes	No	No	No	No	No	No	Yes	No	No
5921	34	201	0	0	0	1	0	Yes	0		0	0		0		20-24		Yes	Has no partner	No	No	No	No	No	Yes	No	Yes	No	No
5953	34	201	0	1	1	1	1	Yes	1	0	1	1	0	0	0	15-19		Yes	Has no partner	Yes	No	No	No	No	No			No	No	Hybrid	No	No	Yes	No
5964	34	201	0	1	1	1	1	Yes	1	0	1	1	0	0	0	20-24		Yes	Has a main partner		Yes	Yes	Yes	Yes	No	No	No	Yes	No	Hybrid	No	No	Yes	No
6091	34	198	0	1	1	1	1	Yes	1	0	1	1	0	0	0	20-24		No	Has a main partner	Yes	No	No		No	Yes	No	No	No	No	Hybrid	No	No	Yes	No
6104	34	198	0	1	1	1	1	Yes	1	0	1	1	0	0	0	20-24		Yes	Has a main partner	No	No	No	No	No	Yes	No	Yes	No	No	Hybrid	No	Yes	No	No
6130	34	198	0	1	1	1	0	Yes	0		0	0		0		15-19		Yes	Has no partner	Yes	No	No	No	No	No
6145	34	198	0	1	1	1	1	Yes	1	0	1	1	0	0	0	15-19		Yes	Has no partner	Yes	No	Yes	No	No	No	No		No	Yes	Hybrid	No	Yes	No	No
6150	34	198	0	1	1	1	1	Yes	1	0	1	1	0	0	0	15-19		Yes	Has a main partner	No	No	No	No	No	Yes	No	Yes	No	No	Hybrid	No	Yes	No	No
6152	34	198	0	1	1	1	0	Yes	0		0	0		0		15-19		Yes	Has no partner	No	No	No	No	No	No			No	No
6161	34	198	0	1	1	1	0	Yes	0		0	0		0		20-24		Yes	Has a main partner	Yes	No	No	No	No	Yes	No	Yes	No	No
6166	34	198	0	1	1	1	0	Yes	0		0	0		0		20-24		Yes	Has a main partner	No	No	Yes	No	No	No	No	Yes	No	No
6172	34	198	0	1	1	1	0	Yes	0		0	0		0		15-19		Yes	Has a main partner	Yes	No	No	No	Yes	No	No	No	No	No
6187	34	198	0	1	1	1	0	Yes	0		0	0		0		15-19		Yes	Has no partner	No	Yes	No	Yes	No	No			No	No
6188	34	198	0	1	1	1	0	Yes	0		0	0		0		20-24		No	Has a main partner	No	No	No	No	No	Yes	No	No	No	No
6196	34	198	0	1	1	1	0	Yes	0		0	0		0		15-19		Yes	Has a main partner	Yes	No	No	No	No	No	No	Yes	No	No
6207	34	198	0	1	1	1	0	Yes	0		0	0		0		15-19		Yes	Has a main partner	Yes	No	No	No	No	No	No	Yes	No	No
6246	34	191	0	1	1	1	1	Yes	1	1	1	1	0	0	0	15-19		Yes	Has a main partner	No	No	No	No	No	Yes	No	No	No	Yes	Hybrid	No	No	No	No
6256	34	191	0	1	1	1	1	Yes	1	0	1	0	0	0	0	15-19		Yes	Has no partner	No	No	No	No	No	No					Hybrid	No	Yes	No	No
6259	34	191	0	1	1	1	0	Yes	0		0	0		0		15-19		Yes	Has no partner	No	Yes	No	No	No	No			No	No
6260	34	191	0	1	1	1	1	Yes	1	0	1	0	0	0	0	20-24		No	Has a main partner	No	No	No	No	No	No			No	No	Hybrid	No	Yes	No	No
6261	34	191	0	1	1	1	1	Yes	1	0	1	0	0	0	0	15-19		Yes	Has a main partner	No	Yes	No	No	Yes	No	No	No	No	No	Hybrid	No	Yes	No	No
6262	34	191	0	1	1	1	1	Yes	1	0	1	0	0	0	0	15-19		Yes	Has a main partner	No	No	No	Yes	No	No	No	No	No	No	Hybrid	No	No	Yes	No
6263	34	191	0	1	1	1	1	Yes	1	0	1	0	0	0	0	15-19		Yes	Has a main partner	Yes		No	No	No	No	No	No	No	No	Hybrid	No	Yes	No	No
6265	34	191	0	0	0	1	0	Yes	0		0	0		0		15-19		Yes	Has no partner	Yes	No	No	No	No	No	No	Yes	No	No
6266	34	191	0	1	1	1	0	Yes	0		0	0		0		15-19		Yes	Has a main partner	No	Yes	No	No	Yes	No	No	No	No	Yes
6277	34	191	0	1	1	1	0	Yes	0		0	0		0		15-19		No	Has a main partner	No	No	No	No	No	No	No	No	No	No
6278	34	191	0	1	1	1	1	Yes	1	0	1	0	0	0	0	20-24		Yes	Has a main partner	Yes	Yes	No	No	No	No	No	Yes	No	Yes	Hybrid	No	No	Yes	No
6279	34	191	0	1	1	1	1	Yes	1	0	1	0	0	0	0	15-19		No	Has a main partner	No	No	No	No	No	No	No	No	No	No	Hybrid	No	No	Yes	No
6284	34	191	0	1	1	1	0	Yes	0		0	0		0		15-19		Yes		No	No	Yes	No	No	No
6286	34	191	0	1	1	1	0	Yes	0		0	0		0		15-19		Yes	Has no partner	No	No	No	No	No	No				No
6294	34	191	0	0	0	0	0	Yes	0		0	0		0		20-24		Yes	Has no partner	No	Yes	Yes	No	No	No	No	Yes	No	No
6296	34	191	0	1	1	1	0	Yes	0		0	0		0		20-24		Yes	Has a main partner	No	No	No	No	No	No	No	Yes	No	No
6299	34	191	0	1	1	1	1	Yes	1	0	1	0	0	0	0	15-19		No	Has a main partner	No	No	No	No	No	Yes	No	No	No	No	Hybrid	No	Yes	No	No
6304	34	191	0	1	1	1	0	Yes	0		0	0		0		15-19		Yes	Has a main partner	No	Yes	Yes	No	No	No	No	Yes	No	No
6306	34	191	0	1	1	1	1	Yes	1	0	1	0	0	0	0	20-24		Yes	Has no partner	Yes	Yes	No	No	No	Yes	No	Yes	No	No	Hybrid	No	No	No	No
6308	34	191	0	1	1	1	1	Yes	1	1	1	0	0	0	0	15-19		Yes	Has a main partner	No	No	Yes		No	No	No	No	No	No	Hybrid	No	Yes	No	No
6315	34	191	0	0	0	0	0	Yes	0		0	0		0		15-19		Yes	Has a main partner	Yes	Yes	No	No	No	No	No	Yes	No	No
6317	34	191	0	1	1	1	0	Yes	0		0	0		0		20-24		No	Has a main partner	No	No	No	No	No	No	No	No	No	No
6322	34	191	0	1	1	1	1	Yes	1	0	1	0	1	0	0	20-24		Yes	Has no partner	Yes	Yes	No	No	No	Yes	No	Yes	No	No	Hybrid	No	Yes	No	No
6328	34	191	0	1	1	1	1	Yes	1	0	1	0	0	0	0	20-24		Yes	Has a main partner		No	Yes		No	Yes	No	Yes	No	No	Hybrid	No	No	No	No
6329	34	191	0	1	1	1	1	Yes	1	0	1	0	0	0	0	20-24		Yes	Has a main partner		No	Yes	No	No	No	No	Yes	No	No	Hybrid	No	No	Yes	No
6334	34	191	0	1	1	1	1	Yes	1	0	1	0	0	0	0	15-19		Yes	Has a main partner	Yes	No	No		No	Yes	No	No	No	No	Hybrid	No	No	No	No
6691	34	186	0	1	1	1	1	Yes	1	0	1	0	0	0	0	15-19		Yes	Has a main partner	Yes	No	No	No	No	No	No	Yes	No	Yes	Hybrid	No	No	Yes	No
6692	34	186	0	1	1	1	1	Yes	1	0	1	0	0	0	0	20-24		Yes	Has a main partner	Yes	No	Yes	No	No	No	No	No	No	No	Hybrid	No	No	Yes	No
6694	34	186	0	1	1	1	1	Yes	1	0	1	0	0	0	0	20-24		Yes	Has a main partner	No	No	No	No	No	No	No	Yes	No	No	Hybrid	No	Yes	No	No
6703	34	186	0	1	1	1	0	Yes	0		0	0		0		20-24		Yes	Only casual partner(s)	No	No	No	No	No	No	No	Yes	No	No
6704	34	186	0	0	0	1	0	Yes	0		0	0		0		20-24		Yes	Has no partner	Yes	Yes	No	No	No	No	No	Yes	No	No
6809	34	191	0	1	1	1	1	Yes	1	0	1	0	1	0	0	15-19		Yes	Has a main partner	No	No	No	No	No	Yes	No	No	No	No	Hybrid	No	Yes	No	No
6836	34	180	0	0	0	1	0	Yes	0		0	0		0		20-24		Yes	Has no partner	No	Yes	No	No	No	Yes	No	No	No	No
6866	34	180	0	1	1	1	1	Yes	1	0	1	0	0	0	0	20-24		Yes	Has a main partner	Yes	Yes	No	No	No	Yes	No	Yes	No	No	Hybrid	No	Yes	No	No
6868	34	180	0	1	1	1	1	Yes	1	0	1	0	0	0	0	15-19		Yes	Has no partner	Yes	No	No	No	No	No			No	No	Hybrid	No	Yes	No	No
6870	34	180	0	1	1	1	1	Yes	1	0	1	0	0	0	0	15-19		Yes	Has a main partner	Yes	No	No		No	No	Yes	No	No	No	Hybrid	No	Yes	No	No
6943	34	177	0	1	1	1	0	Yes	0		0	0		0		15-19		Yes	Has a main partner	No	No	Yes	No	No	No	No	No	No	No
6948	34	177	0	1	1	1	0	Yes	0		0	0		0		15-19		Yes	Has a main partner	No	Yes	No	No	Yes	No	No	Yes	No	No
6968	34	177	0	1	1	1	1	Yes	1	0	1	0	0	0	0	15-19		No	Has a main partner	No	No	No	No	No	No	No	No	No	No	Hybrid	No	Yes	No	No
6970	34	177	0	1	1	1	0	Yes	0		0	0		0		15-19		Yes	Has no partner	No	No	Yes	No	No	No	No	No	No	No
6974	34	177	0	0	1	1	0	Yes	0		0	0		1		15-19		Yes	Has a main partner	No	No	No	No	No	No			No	No
7060	34	173	0	1	1	1	0	Yes	0		0	0		0		15-19		Yes	Has a main partner	No	No	No	No	No	No	No	No	No	No
7179	34	170	0	1	1	1	0	Yes	0		0	0		0		15-19		Yes	Has no partner	Yes	Yes	No	No	No	No			No	No
7182	34	170	0	1	1	1	0	Yes	0		0	0		0		15-19		Yes	Has a main partner	Yes	No	No	No	Yes	Yes	No	Yes	No	No
7183	34	170	0	0	0	1	0	Yes	0		0	0		0		20-24		Yes	Has a main partner	Yes	No	No	No	No	Yes	No	Yes	No	No
7184	34	170	0	1	1	1	1	Yes	1	0	1	0	0	0	0	20-24		Yes	Has a main partner	Yes	No	No	No	No	No	No	Yes	No	No	Hybrid	No	Yes	No	No
7194	34	170	0	1	1	1	0	Yes	0		0	0		0		15-19		No	Has a main partner	No	No	No	No	No	Yes	No	No	No	No
7207	34	170	0	1	1	1	1	Yes	1	0	1	0	0	0	0	20-24		Yes	Has a main partner	Yes	Yes	No	No	No	No	No	Yes	No	No	Hybrid	No	Yes	No	No
7209	34	170	0	1	1	1	1	Yes	1	0	1	0	0	0	0	20-24		Yes	Has a main partner	Yes	Yes	No	No	No	Yes	No	No	No	No	Hybrid	No	Yes	No	No
7212	34	170	0	1	1	1	0	Yes	0		0	0		0		15-19		Yes	Has no partner	No	Yes	Yes	No	No	No
7213	34	170	0	1	1	1	0	Yes	0		0	0		0		15-19		Yes	Has no partner	Yes	Yes	No	Yes	Yes	No	Yes	No	Yes	No
7214	34	170	0	1	1	1	0	Yes	0		0	0		0		15-19		Yes	Has a main partner	No	Yes	No	No	No	No	No	Yes	No	No
7215	34	170	0	1	1	1	1	Yes	1	0	1	0	0	0	0	20-24		Yes	Has a main partner	Yes	Yes	Yes	No	No	Yes	No	Yes	No	No	Hybrid	No	No	Yes	Yes
7216	34	170	0	1	1	1	1	Yes	1	0	1	0	0	0	0	20-24		Yes	Has a main partner	Yes	Yes	No	No	No	No	No	Yes	No	No	Hybrid	No	Yes	No	No
7217	34	170	0	0	1	0	0	Yes	0		0	0		1		20-24		Yes	Has a main partner	Yes	Yes	No	No	No		No	Yes	No	No
7280	34	166	0	1	1	1	0	Yes	0		0	0		0		20-24		Yes	Has a main partner	No	Yes	No	No	No		No	No	No	No
7322	34	166	0	1	1	1	0	Yes	0		0	0		0		15-19		Yes	Has a main partner	No	No	No	No	No	No	No	No	No	No
7330	34	166	0	1	1	1	0	Yes	0		0	0		0		15-19		Yes	Has a main partner	No	No	Yes	Yes	No	No	No	No	No	No
7331	34	166	0	0	0	1	0	Yes	0		0	0		0		15-19		No	Has no partner	No	No	No	No	No	No	No		No	No
7351	34	166	0	1	1	1	0	Yes	0		0	0		0		15-19		Yes	Has no partner	No	Yes	Yes	No	No	No
7372	34	166	0	1	1	1	0	Yes	0		0	0		0		15-19		Yes	Has a main partner	No	No	No	No	No	No	No	No	No	No
7401	34	166	0	1	1	1	1	Yes	1	0	1	0	0	0	0	15-19		Yes	Has no partner	No	No	No		Yes	No	No	No	No	No	Hybrid	No	No	Yes	No
7447	34	156	0	1	1	1	0	Yes	0		0	0		0		20-24		Yes	Has no partner	Yes	Yes	No	No	No	No	No	Yes	No	No
7461	34	156	0	1	1	1	1	Yes	1	0	1	0	0	0	0	15-19		Yes	Has a main partner	No	No	No	No	No	No	No	No	No	No	Hybrid	No	No	Yes	No
7462	34	156	0	1	1	1	1	Yes	1	0	1	0	0	0	0	20-24		Yes	Has a main partner	Yes	No	No	No	No	No	No	Yes	No	No	Hybrid	No	Yes	No	No
7463	34	156	0	1	1	1	0	Yes	0		0	0		0		20-24		Yes	Has a main partner	No	No	No	Yes	No	Yes	No	No	No	No
7471	34	156	0	1	1	1	0	Yes	0		0	0		0		20-24		No	Has no partner	No	No	No	No	No	No			No	No
7493	34	156	0	1	1	1	1	Yes	1	0	1	0	0	0	0	20-24		No	Has a main partner	No	No	No	No		Yes	No	No	No	No	Hybrid	No	No	No	No
7496	34	156	0	1	1	1	1	Yes	1	0	1	0	0	0	0	20-24		No	Has a main partner	Yes	Yes	No		No	No	No		No	No	Hybrid	No	No	Yes	No
7505	34	156	0	1	1	1	0	Yes	0		0	0		0		20-24		Yes	Has a main partner	Yes	Yes	Yes	No	No	No	No	Yes	No	No
7516	34	156	0	0	0	1	0	Yes	0		0	0		0		20-24		Yes	Has a main partner	No	No	No	No	No	No	No	Yes	No	No
7519	34	156	0	1	1	1	0	Yes	0		0	0		0		20-24		Yes	Has a main partner	Yes	Yes	No	No	No	No	No	Yes	No	No
7541	34	153	0	1	1	1	0	Yes	0		0	0		0		15-19		Yes	Has a main partner	No	No	No	No	No	No			No	No
7543	34	153	0	1	1	1	0	Yes	0		0	0		0		15-19		Yes	Has no partner	No	No	No	No	No	No			No	No
7545	34	153	0	1	1	1	1	Yes	1	1	1	0	0	0	0	15-19		Yes	Has a main partner	No	Yes	No	No	No	No	No	Yes	No	No	Community-concierge	No	No	Yes	No
7566	34	153	0	1	1	1	0	Yes	0		0	0		0		15-19		Yes	Has no partner	No	No	No	No	No	No			No	No
7568	34	153	0	1	1	1	0	Yes	0		0	0		0		15-19		Yes	Has no partner	Yes	No	No	No	No	No			No	No
7569	34	153	0	1	1	1	0	Yes	0		0	0		0		15-19		Yes	Has no partner	No	Yes	No	No	No	No			No	No
7570	34	153	0	1	1	1	0	Yes	0		0	0		0		15-19		Yes	Has no partner	No	Yes	No	No	No	No			No	No
7586	34	153	0	0	0	1	0	Yes	0		0	0		0		20-24		Yes	Has a main partner	Yes	Yes	Yes	No	Yes	No	No	No	No	No
7674	34	146	0	1	1	1	1	Yes	1	0	1	0	0	0	0	20-24		Yes	Has a main partner	No	No	Yes	No	No	No	No	No	No	No	Hybrid	No	Yes	No	No
7675	34	146	0	0	0	0	0	Yes	0		0	0		0		20-24		Yes	Has no partner	Yes	No	No	No	No	Yes	No	Yes	No	No
7676	34	146	0	1	1	1	1	Yes	1	0	1	0	0	0	0	20-24		Yes	Has a main partner	No	No	No	No	No	Yes	No	Yes	No	Yes	Hybrid	No	Yes	No	No
7677	34	146	0	1	1	1	0	Yes	0		0	0		0		15-19		No	Has no partner	No	No	No	No	No	No			No	No
7678	34	146	0	0	0	1	0	Yes	0		0	0		0		15-19		Yes	Has no partner	No	No	No	No	No	No			No	No
7679	34	146	0	1	1	1	0	Yes	0		0	0		0		15-19		Yes	Has no partner	No	Yes	Yes	No	No	No			No	No
7680	34	146	0	1	1	1	0	Yes	0		0	0		0		15-19		Yes	Has no partner	No	No	No	No	No	No			No	No
7683	34	146	0	1	1	1	1	Yes	1	0	1	0	0	0	0	20-24		Yes	Has a main partner	Yes	No	No	No	No	Yes	No	Yes	No	No	Hybrid	No	Yes	No	No
7684	34	146	0	1	1	1	1	Yes	1	0	1	0	0	0	0	15-19		Yes	Has a main partner	No	No	No	No	Yes	No	No	Yes	No	No	Hybrid	No	No	No	No
7685	34	146	0	1	1	1	1	Yes	1	0	1	0	0	0	0	15-19		Yes	Has a main partner	Yes	Yes	Yes	No	Yes	No	No	Yes	Yes	No	Hybrid	No	Yes	No	No
7686	34	146	0	0	1	0	0	Yes	0		0	0		1		20-24		Yes	Has a main partner	Yes	Yes	Yes	No	No	No	No	Yes	No
7688	34	146	0	1	1	1	1	Yes	1	0	1	0	0	0	0	15-19		Yes	Has no partner	No	Yes	No	No	No	No	No	Yes	No	No	Hybrid	No	Yes	No	No
7689	34	146	0	1	1	1	0	Yes	0		0	0		0		15-19		Yes	Has a main partner	No	No	No	No	No	No	No	Yes	No	Yes
7690	34	146	0	1	1	1	1	Yes	1	0	1	0	0	0	0	15-19		Yes	Has a main partner	No	No	No	No	No	No	No	No	No	No	Community-concierge	No	No	Yes	No
7691	34	146	0	0	0	1	0	Yes	0		0	0		0		15-19		No	Has no partner	No	No	No	No	No	No			No	No
7692	34	146	0	1	1	1	1	Yes	1	0	1	0	0	0	0	15-19		Yes	Has a main partner	No	No	No	No	No	No	No	Yes	No	No	Hybrid	No	No	No	No
7693	34	146	0	1	1	1	1	Yes	1	0	1	0	0	0	0	20-24		Yes	Has a main partner	No	Yes	Yes	No	No	No	No	Yes	No	No	Hybrid	No	Yes	No	No
7694	34	146	0	1	1	1	0	Yes	0		0	0		0		20-24		Yes	Has a main partner	Yes	No	Yes	No	No	Yes	No	Yes	No	No
7695	34	146	0	1	1	1	1	Yes	1	0	1	0	0	0	0	20-24		Yes		No	No	No	No	No	No	No	Yes	Yes	No	Community-concierge	No	No	Yes	No
7696	34	146	0	1	1	1	0	Yes	0		0	0		0		20-24		Yes	Has a main partner	No	Yes	Yes	No	No	No	No	Yes	No	No
7697	34	146	0	1	1	1	0	Yes	0		0	0		0		15-19		Yes	Has no partner	No	No	No	No	No	No			No	No
7698	34	146	0	0	0	1	0	Yes	0		0	0		0		20-24		No	Has no partner	No	Yes	No	No	No	No			No	No
7699	34	146	0	0	0	1	0	Yes	0		0	0		0		20-24		Yes	Has no partner	Yes	No	No	No	No	No	No	Yes	No	No
7700	34	146	0	1	1	1	1	Yes	1	1	1	0	0	0	0	20-24		Yes	Has a main partner	Yes	Yes	No	No	No	Yes	No	Yes	No	No	Hybrid	No	No	Yes	No
7701	34	146	0	1	1	1	0	Yes	0		0	0		0		15-19		Yes	Has a main partner	No	Yes	Yes	No	No	No			No	No
7702	34	146	0	1	1	1	1	Yes	1	0	1	0	0	0	0	15-19		Yes	Has a main partner	Yes	No	Yes	No	No	No	No	Yes	No	No	Community-concierge	No	No	Yes	No
7703	34	146	0	1	1	1	1	Yes	1	0	1	0	0	0	0	20-24		Yes	Has a main partner	Yes	Yes	Yes	No	No	No	No	Yes	No	No	Hybrid	Yes	Yes	No	No
7704	34	146	0	1	1	1	0	Yes	0		0	0		0		15-19		Yes	Has a main partner	No	No	No	No	No	Yes	No	Yes	No	Yes
7705	34	146	0	1	1	1	0	Yes	0		0	0		0		15-19		Yes	Has a main partner	No	No	Yes	No	No	No			No	No
7706	34	146	0	1	1	1	1	Yes	1	0	1	0	0	0	0	15-19		Yes	Has no partner	No	Yes	No	No	No	No			No	No	Hybrid	No	No	No	No
7707	34	146	0	1	1	1	0	Yes	0		0	0		0		15-19		Yes	Has no partner	No	No	No	No	No	No			No	No
7708	34	146	0	1	1	1	1	Yes	1	0	1	0	0	0	0	15-19		Yes	Has no partner	Yes	No	No	No	No	No			No	No	Hybrid	No	Yes	No	No
7709	34	146	0	1	1	1	1	Yes	1	1	1	0	0	0	0	20-24		Yes	Has no partner	Yes	Yes	Yes	No	No	No	No	Yes	No	No	Hybrid	No	No	Yes	No
7710	34	146	0	1	1	1	0	Yes	0		0	0		0		20-24		Yes	Has a main partner	Yes	Yes	Yes	No	No	No	No	No	No	No
7711	34	146	0	1	1	1	0	Yes	0		0	0		0		15-19		Yes	Has no partner	No	Yes	Yes	No	No	No			No	No
7712	34	146	0	1	1	1	1	Yes	1	0	1	0	0	0	0	20-24		Yes	Has a main partner		Yes	Yes	No	No	No	No	Yes	No	No	Hybrid	No	Yes	No	No
7713	34	146	0	1	1	1	0	Yes	0		0	0		0		15-19		Yes	Has no partner	No	Yes	No	No	No	No			No	No
7715	34	146	0	1	1	1	0	Yes	0		0	0		0		20-24		No	Only casual partner(s)	Yes	No	No	No	No	No	No	No	No	No
7716	34	146	0	1	1	1	1	Yes	1	0	1	0	0	0	0	20-24		Yes	Has no partner	Yes	Yes	Yes	No	No	Yes	No	Yes	No	No	Hybrid	No	No	No	No
7717	34	146	0	1	1	1	1	Yes	1	0	1	0	0	0	0	20-24		Yes	Has a main partner	Yes	No	No	No	No	No	No	No	No	No	Hybrid	No	No	No	No
7718	34	146	0	0	0	1	0	Yes	0		0	0		0		15-19		Yes	Has no partner	No	Yes	No	No	No	No			No	No
7719	34	146	0	1	1	1	0	Yes	0		0	0		0		15-19		Yes	Has a main partner	Yes	No	No	No	No	No	No	Yes	No	No
7720	34	146	0	1	1	1	1	Yes	1	0	1	0	0	0	0	15-19		Yes	Has a main partner	Yes	Yes	Yes	No	No	Yes	No	Yes	No	Yes	Hybrid	No	Yes	No	No
7721	34	146	0	1	1	1	1	Yes	1	0	1	0	0	0	0	15-19		Yes	Has no partner	No	Yes	No	No	No	No			No	No	Hybrid	No	Yes	No	No
7722	34	145	0	1	1	1	0	Yes	0		0	0		0		20-24		No	Has no partner	No	No	No	No	No	No			No	No
7725	34	145	0	1	1	1	0	Yes	0		0	0		0		20-24		Yes	Has a main partner	No	No	No	No	No	No	No	Yes	No	No
7726	34	145	0	1	1	1	0	Yes	0		0	0		0		20-24		Yes	Has no partner	No	No	No	Yes	No	No	No	No	No	No
7727	34	145	0	1	1	1	0	Yes	0		0	0		0		20-24		Yes	Has a main partner	Yes	No	No	No	Yes	No	No	No	No	No
7728	34	145	0	1	1	1	0	Yes	0		0	0		0		15-19		Yes	Has a main partner	No	Yes	Yes	No	No	No	No	No	No	No
7729	34	145	0	1	1	1	0	Yes	0		0	0		0		20-24		Yes	Has a main partner	Yes	No	Yes	No	No	No	No	No	Yes	No
7751	34	145	0	1	1	1	0	Yes	0		0	0		0		15-19		Yes	Has no partner	Yes	No	No	No	Yes	No	No	No	No	No
7752	34	145	0	0	0	1	0	Yes	0		0	0		0		15-19		Yes	Has a main partner	No	Yes	Yes	No	No	No	No	Yes	No	Yes
7753	34	145	0	1	1	1	1	Yes	1	1	1	0	1	0	0	15-19		Yes	Has no partner	Yes	Yes	No	No	No	No	No	Yes	No	No	Community-concierge	No	No	Yes	No
7754	34	145	0	1	1	1	0	Yes	0		0	0		0		20-24		No	Has no partner	Yes	No	No	No	No	No			No	No
7883	34	142	0	1	1	1	1	Yes	1	0	1	0	0	0	0	20-24		Yes	Only casual partner(s)	No	Yes	No	No	Yes	No	No	No	Yes	No	Hybrid	No	Yes	No	No
7892	34	142	0	1	1	1	0	Yes	0		0	0		0		15-19		Yes	Has a main partner	Yes	No	No	No	No	No	No	Yes	Yes	No
7893	34	142	0	1	1	1	0	Yes	0		0	0		0		20-24		Yes	Has a main partner	Yes	No	No	No	No	No	No	Yes	No	Yes
7894	34	142	0	1	1	1	1	Yes	1	0	1	0	0	0	0	20-24		Yes	Has a main partner	Yes	No	No	No	No	No	No	Yes	No	No	Hybrid	No	No	Yes	No
7895	34	142	0	1	1	1	1	Yes	1	0	1	0	0	0	0	15-19		Yes	Only casual partner(s)	No	No	No	No	Yes	No	No	Yes	No	No	Hybrid	No	No	Yes	No
7896	34	142	0	1	1	1	1	Yes	1	0	1	0	0	0	0	20-24		Yes	Has a main partner	Yes	Yes	No	No	No	No	No	Yes	No	No	Hybrid	No	No	Yes	No
7898	34	142	0	1	1	1	0	Yes	0		0	0		0		15-19		Yes	Has no partner	No	No	No	No	No	No			No	No
7903	34	142	0	1	1	1	0	Yes	0		0	0		0		15-19		Yes	Has a main partner	Yes	No	No	No	No	No	No	Yes	No	No
7906	34	142	0	1	1	1	0	Yes	0		0	0		0		20-24		Yes	Has a main partner	Yes	Yes	No	No	No	No	No	Yes	No	No
7912	34	142	0	1	1	1	0	Yes	0		0	0		0		15-19		Yes	Has no partner	No	Yes	No	No	No	No			No	No
7913	34	142	0	0	1	1	0	Yes	0		0	0		1		20-24		No	Has no partner	No	No	No	No	No	No	No	No	No	No
7914	34	142	0	1	1	1	1	Yes	1	0	1	0	0	0	0	20-24		Yes	Has a main partner	No	No	No	No	No	No	No	No	No	No	Hybrid	No	No	Yes	No
7917	34	142	0	0	1	1	0	Yes	0		0	0		1		15-19		Yes	Has a main partner	No	Yes	No	No	No	No	No	No	No	No
7921	34	142	0	1	1	1	0	Yes	0		0	0		0		15-19		Yes	Has a main partner	Yes	Yes	No	No	No	No	No	Yes	No	No
7924	34	142	0	1	1	1	0	Yes	0		0	0		0		15-19		Yes	Has a main partner	No	No	No	No	No	No			No	No
7926	34	142	0	1	1	1	0	Yes	0		0	0		0		15-19		Yes	Has no partner	No	No	No	No	No	No			No	No
7931	34	142	0	1	1	1	1	Yes	1	0	1	0	0	0	0	20-24		Yes	Has a main partner	Yes	No	No	No	No	No	No	Yes	No	No	Hybrid	No	No	Yes	No
7932	34	142	0	1	1	1	1	Yes	1	0	1	0	0	0	0	15-19		Yes	Has a main partner	Yes	Yes	No	No	No	No	No	Yes	No	No	Hybrid	No	Yes	No	No
7935	34	142	0	1	1	1	0	Yes	0		0	0		0		15-19		Yes	Has no partner	No	No	No	No	No	No			No	No
7950	34	142	0	1	1	1	0	Yes	0		0	0		0		20-24		Yes	Has a main partner	Yes	No	No	No	No	No	No	Yes	No	No
7951	34	142	0	1	1	1	0	Yes	0		0	0		0		15-19		Yes	Has no partner	No	No	No	No	No	No			No	No
7954	34	142	0	1	1	1	0	Yes	0		0	0		0		15-19		Yes	Has no partner	No	No	No	No	No	No			No	No
7955	34	142	0	1	1	1	0	Yes	0		0	0		0		15-19		Yes	Has a main partner	No	No	No	No	No	No			No	No
7957	34	142	0	1	1	1	0	Yes	0		0	0		0		20-24		Yes	Has a main partner	Yes	Yes	No	No	No	No	No	Yes	No	No
7958	34	142	0	1	1	1	0	Yes	0		0	0		0		20-24		Yes	Has a main partner	Yes	No	No	No	No	No	No	Yes	No	No
7964	34	142	0	1	1	1	0	Yes	0		0	0		0		20-24		Yes	Has a main partner	Yes	No	No		No	No	No	Yes	No	No
7982	34	138	0	1	1	1	0	Yes	0		0	0		0		15-19		Yes	Has no partner	Yes	Yes	No	No	No	No			No	No
7996	34	138	0	1	1	1	1	No	1	0	1	0	0	0	0	15-19														Hybrid	No	Yes	No	No
8000	34	138	1	0	0	1	0	Yes	0		0	0		0		20-24		Yes	Has a main partner	Yes	Yes	No	No	No	Yes	No	Yes	No	No
8002	34	138	0	1	1	1	1	Yes	1	0	1	0	0	0	0	20-24		Yes	Has a main partner	Yes	No	No	No	No	Yes	No	Yes	No	No	Community-concierge	No	No	Yes	No
8003	34	138	0	1	1	1	0	Yes	0		0	0		0		20-24		No	Has a main partner	No	No	No	No	No	No			No	No
8018	34	138	0	1	1	1	1	Yes	1	0	1	0	0	0	0	20-24		Yes	Has a main partner	Yes	Yes	No	No	Yes	No	No	Yes	No	No	Hybrid	No	Yes	No	No
8019	34	138	0	1	1	1	1	Yes	1	0	1	0	0	0	0	20-24		Yes	Has a main partner	Yes	Yes	Yes	No	No	No	No	Yes	No	No	Hybrid	No	Yes	No	No
8074	34	135	0	1	1	1	1	Yes	1	0	1	0	0	0	0	20-24		No	Has a main partner	No	No	No	No	No	No	No	No	No	No	Community-concierge	No	No	Yes	No
8083	34	135	0	1	1	1	1	Yes	1	0	1	0	0	0	0	15-19		Yes	Has a main partner	Yes	Yes	No	No	No	No	No	Yes	No	No	Hybrid	No	Yes	No	No
8084	34	135	0	1	1	1	1	Yes	1	0	1	0	0	0	0	20-24		Yes	Has no partner	Yes	Yes	No	No	Yes	No	No	No	No	No	Hybrid	No	Yes	No	No
8085	34	135	1	0	0	1	0	Yes	0		0	0		0		20-24		Yes	Has a main partner	Yes	Yes	No	No	No	Yes	No	No	No	No
8086	34	135	0	0	0	1	0	Yes	0		0	0		0		20-24		Yes	Has a main partner	Yes	Yes	No	No	No	No	No	Yes	No	Yes
8087	34	135	0	1	1	1	1	Yes	1	0	1	0	0	0	0	20-24		Yes	Has a main partner	Yes	Yes	No	No	No	No	No	Yes	No	No	Hybrid	No	No	Yes	No
8088	34	135	0	1	1	1	0	Yes	0		0	0		0		20-24		Yes	Has a main partner	Yes	No	No	No	No	No	No	Yes	No	Yes
8089	34	135	0	1	1	1	1	Yes	1	0	1	0	0	0	0	20-24		Yes	Has a main partner	No	No	No	No	No	No	No	Yes	No	No	Hybrid	No	Yes	No	No
8097	34	135	0	0	0	1	0	Yes	0		0	0		0		15-19		Yes	Has no partner	No	Yes	Yes	No	Yes	No	No	Yes	No	No
8098	34	135	0	1	1	1	0	Yes	0		0	0		0		15-19		Yes	Has a main partner	No	No	No	No	No	No	No	No	No	No
8099	34	135	0	1	1	1	1	Yes	1	0	1	0	0	0	0	15-19		Yes	Has a main partner	Yes	No	No	No	No	No	No	Yes	No	No	Hybrid	No	No	Yes	No
8100	34	135	0	1	1	1	0	Yes	0		0	0		0		15-19		Yes	Has a main partner	No	Yes	No	No	No	No	No	No	No	No
8101	34	135	0	1	1	1	0	Yes	0		0	0		0		15-19		Yes	Has no partner	No	Yes	Yes	No	No	No			No	No
8102	34	135	0	1	1	1	0	Yes	0		0	0		0		15-19		Yes	Has a main partner	No	Yes	No	No	No	No	No	Yes	No	No
8103	34	135	0	0	0	1	0	Yes	0		0	0		0		15-19		Yes	Has a main partner	Yes	Yes	Yes	No		Yes	Yes	Yes	No	No
8130	34	135	0	1	1	1	0	Yes	0		0	0		0		20-24		No	Has a main partner	No	Yes	No	No	No	No	No	No	No	No
8193	34	131	0	1	1	1	0	Yes	0		0	0		0		15-19		Yes	Has a main partner	Yes	Yes	No	No	No	No	No	Yes	Yes	No
8195	34	131	0	1	1	1	1	Yes	1	0	1	0	0	0	0	15-19		Yes	Has a main partner	Yes	Yes	No	Yes	No	No	No	Yes	No	No	Hybrid	No	No	Yes	No
8197	34	131	0	1	1	1	1	Yes	1	0	1	0	0	0	0	15-19		Yes	Has no partner	Yes	Yes	No	No	No	No				No	Hybrid	No	No	Yes	No
8202	34	131	0	1	1	1	1	Yes	1	0	1	0	0	0	0	20-24		Yes		Yes	No	Yes	No	No	No	No	Yes	No	No	Hybrid	No	Yes	No	No
8206	34	131	0	1	1	1	1	Yes	1	0	1	0	0	0	0	20-24		Yes	Has a main partner	Yes	Yes	No		No	No	Yes	No	No	No	Hybrid	No	No	Yes	No
8224	34	131	0	0	0	1	0	Yes	0		0	0		0		15-19		Yes	Has a main partner	Yes	Yes	No		No	Yes	No	No	No	No
8228	34	130	0	1	1	1	1	Yes	1	0	1	0	0	0	0	20-24		Yes	Has no partner	Yes	Yes	No		No	No	No	Yes	No	No	Community-concierge	No	No	Yes	No
8233	34	130	0	1	1	1	1	Yes	1	0	1	0	0	0	0	15-19		Yes	Has a main partner	Yes	Yes	No	No	No	No	No	Yes	No	No	Hybrid	No	No	Yes	No
8237	34	131	0	0	0	1	0	Yes	0		0	0		0		20-24		Yes	Has a main partner	Yes	Yes	No	Yes	Yes	Yes	Yes	Yes	Yes	No
8239	34	131	0	1	1	1	1	Yes	1	0	1	0	0	0	0	20-24		Yes			No	No	No	No		No	Yes	No	No	Hybrid	No	No	No	No
8602	34	124	0	1	1	1	1	Yes	1	1	1	0	0	0	0	20-24		Yes	Has a main partner	Yes	No	No	No	No	No	No	Yes	No	No	Community-concierge	No	No	Yes	No
8609	34	124	0	1	1	1	0	Yes	0		0	0		0		20-24		Yes	Has a main partner	Yes	No	No	No	No	No	No	Yes	No	No
8611	34	124	0	1	1	1	1	Yes	1	0	1	0	0	0	0	20-24		Yes	Has a main partner	Yes	No	No	No	No	Yes	No	Yes	No	No	Hybrid	No	No	No	No
8613	34	124	0	1	1	1	0	Yes	0		0	0		0		20-24		No	Has no partner	Yes	No	No	No	No	No	No	No	No	No
8801	34	114	0	1	1	1	0	Yes	0		0	0		0		15-19		Yes	Has a main partner	No	No	No	No	No	No	No	Yes	No	No
8802	34	114	0	1	1	1	1	Yes	1	0	1	0	0	0	0	20-24		Yes	Has a main partner	Yes	No	No	No	Yes	No	No	No	No	No	Community-concierge	No	No	No	No
8811	34	114	0	1	1	1	0	Yes	0		0	0		0		20-24		Yes	Only casual partner(s)	Yes	Yes	No	No	No	No	No	Yes	No	No
8812	34	114	0	1	1	1	1	Yes	1	0	1	0	0	0	0	20-24		Yes	Has a main partner	No	Yes	No	No	No	No	No	Yes	No	No	Hybrid	No	Yes	No	No
8813	34	114	0	0	0	1	0	Yes	0		0	0		0		15-19		Yes	Has a main partner	Yes	Yes	No	No	No	No	No	Yes	No	No
8816	34	114	0	1	1	1	1	Yes	1	0	1	0	0	0	0	15-19		Yes	Has a main partner	Yes	Yes	Yes	No	Yes	No	No	Yes	No	No	Hybrid	No	Yes	No	No
8818	34	114	0	1	1	1	1	No	1	0	1	0	0	0	0	20-24														Hybrid	No	No	Yes	No
8820	34	114	0	0	0	1	0	Yes	0		0	0		0		15-19		Yes	Has a main partner	Yes	No	No	No	No	No	No	Yes	No	No
8823	34	114	0	0	0	1	0	Yes	0		0	0		0		15-19		Yes	Has a main partner	No	No	Yes	No	No	No	No	No	No	No
8826	34	114	0	1	1	1	0	Yes	0		0	0		0		15-19		Yes	Has a main partner	No	Yes	No	No	No	No	No	Yes	No	No
8831	34	114	0	1	1	1	0	Yes	0		0	0		0		15-19		Yes	Has no partner	Yes	Yes	No		No	No
8921	34	110	0	1	1	1	0	Yes	0		0	0		0		20-24		Yes	Has a main partner	No	No	No	No	Yes	No	No	No	No	No
8923	34	110	0	0	0	1	0	Yes	0		0	0		0		20-24		Yes	Has a main partner	Yes	No	No	No	No	No	No	Yes	No	No
8924	34	110	0	1	1	1	0	Yes	0		0	0		0		20-24		Yes	Has a main partner	No	Yes	No	No	No	No	Yes	No	No	No
8926	34	110	0	1	1	1	1	Yes	1	0	1	0	0	0	0	20-24		No	Has a main partner	No	Yes	No	No	No	No	No	No	No	No	Hybrid	No	No	Yes	No
8928	34	110	0	1	1	1	0	Yes	0		0	0		0		20-24		No	Has a main partner	No	No	No	No	No	No	No	No	No	No
8930	34	110	0	1	1	1	0	No	0		0	0		0		20-24
8931	34	110	0	1	1	1	0	Yes	0		0	0		0		20-24		Yes	Has a main partner	No	No	No	No	No	No	No	Yes	No	No
8933	34	110	0	1	1	1	0	Yes	0		0	0		0		20-24		Yes	Has a main partner	Yes	No	No	No	No	Yes	No	Yes	No	No
8934	34	110	0	1	1	1	0	Yes	0		0	0		0		20-24		Yes	Has a main partner	No	Yes	No	No	No	No	No	Yes	No	No
8935	34	110	0	0	0	1	0	Yes	0		0	0		0		20-24		No	Has a main partner	No	Yes	No	No	No	No	No	No	No	No
8937	34	110	0	1	1	1	0	Yes	0		0	0		0		20-24		Yes	Has a main partner	No	No	No	No	No	No	No	Yes	No	Yes
8938	34	110	0	1	1	1	0	Yes	0		0	0		0		20-24		No	Only casual partner(s)	No	No	No	No	No	Yes	No	No	No	No
8941	34	110	0	0	0	1	0	Yes	0		0	0		0		20-24		Yes	Has a main partner	No	Yes	No	No	No	Yes	No	Yes	No	Yes
8958	34	110	0	1	1	1	0	Yes	0		0	0		0		20-24		Yes	Has a main partner	No	Yes	No	No	No	Yes	No	Yes	No	No
8963	34	110	0	1	1	1	1	Yes	1	1	1	0	0	0	0	20-24		Yes	Has a main partner	No	Yes	No	No	No	Yes	No	Yes	No	No	Community-concierge	No	Yes	No	No
8966	34	110	0	0	0	1	0	Yes	0		0	0		0		20-24		Yes	Has a main partner	No	No	No	No	No	No	No	No	No	No
8974	34	110	0	1	1	1	0	Yes	0		0	0		0		20-24		Yes	Has a main partner	Yes	Yes	No	No			No	Yes	No	No
8975	34	110	0	0	0	1	0	Yes	0		0	0		0		20-24		Yes	Has a main partner	Yes	No	No	No	No	No	No	No	No	No
8978	34	110	0	0	0	1	0	Yes	0		0	0		0		20-24		Yes	Has no partner	Yes	Yes	No	No	No	Yes	No	Yes	No	No
8984	34	110	0	1	1	1	1	Yes	1	1	1	0	0	0	0	20-24		Yes	Has a main partner	Yes	No	No	No	No	No	No	Yes	No	No	Community-concierge	No	Yes	No	No
8985	34	110	0	1	1	1	1	Yes	1	1	1	0	0	0	0	20-24		Yes	Has a main partner	Yes	Yes	No	No	No	Yes	No	No	No	No	Community-concierge	No	No	Yes	No
8989	34	110	0	1	1	1	1	Yes	1	0	1	0	0	0	0	15-19		Yes	Has no partner	Yes	Yes	No	No	No	Yes	No	Yes	No	No	Hybrid	No	No	Yes	No
8990	34	110	0	1	1	1	1	Yes	1	0	1	0	0	0	0	20-24		Yes	Has a main partner	Yes	No	No	No	No	No	No	Yes	No	No	Community-concierge	No	Yes	No	No
9003	34	110	0	1	1	1	0	Yes	0		0	0		0		20-24		Yes		Yes	Yes	No	No	Yes	No	No	Yes	No	No
9007	34	110	0	1	1	1	0	Yes	0		0	0		0		15-19		Yes	Has no partner	Yes	Yes	No	No	No	No	No	No	No	No
9008	34	110	0	1	1	1	1	Yes	1	0	1	0	0	0	0	20-24		Yes	Has a main partner	Yes	No	No	No	No	No	No	Yes	No	No	Hybrid	No	No	Yes	No
9009	34	110	0	0	0	1	0	Yes	0		0	0		0		20-24		No	Has a main partner	Yes	Yes	No	No	No	Yes	No	No	No	No
9010	34	110	0	1	1	1	0	Yes	0		0	0		0		20-24		Yes	Has a main partner	Yes	No	No	No	No	No	No	Yes	No	No
9011	34	110	0	0	0	1	0	Yes	0		0	0		0		20-24		Yes	Has a main partner	Yes	No	No	No	No	No	No	Yes	No	No
9019	34	110	0	1	1	1	0	Yes	0		0	0		0		15-19		No		No	No	No	No
9210	34	107	0	1	1	1	1	Yes	1	0	1	0	0	0	0	20-24		Yes	Has a main partner	Yes	No	No	No	No	No	No	No	No	No	Hybrid	No	No	Yes	No
9212	34	107	0	1	1	1	1	Yes	1	0	1	0	0	0	0	20-24		Yes	Has a main partner	No	Yes	Yes	Yes	No	No	No	Yes	No		Hybrid	No	No	Yes	No
9213	34	107	0	1	1	1	1	Yes	1	0	1	0	0	0	0	20-24		Yes	Has a main partner	Yes	No	Yes	No	No	No	No	Yes	No		Hybrid	No	No	Yes	No
9217	34	107	0	1	1	1	1	Yes	1	0	1	0	0	0	0	20-24		Yes	Has a main partner	Yes	No	Yes	No	No	No	No	Yes	No	No	Hybrid	No	No	Yes	No
9218	34	107	1	1	1	1	0	Yes	0		0	0		0		20-24		Yes	Has a main partner	Yes	No	No	No	No	Yes	No	Yes	No	No
9221	34	107	0	0	0	1	0	Yes	0		0	0		0		20-24		Yes	Has a main partner	Yes	No	No	No	No	Yes	No	Yes	No
9225	34	107	0	1	1	1	1	Yes	1	0	1	0	0	0	0	20-24		Yes	Has a main partner	Yes	No	No	No	No	No	No	Yes	No		Hybrid	No	No	Yes	No
9226	34	107	0	1	1	1	1	Yes	1	0	1	0	0	0	0	20-24		Yes	Has a main partner	No	Yes	No	No	No	No	No	Yes	No	No	Hybrid	No	No	Yes	No
9227	34	107	0	1	1	1	1	Yes	1	0	1	0	0	0	0	20-24		Yes	Has a main partner	Yes	No	No	No	No	No	No	Yes	No	No	Hybrid	No	Yes	No	No
9231	34	107	0	1	1	1	1	Yes	1	0	1	0	0	0	0	20-24		Yes	Has a main partner	Yes	No	No	No	No	No	No	Yes	No	No	Hybrid	No	No	Yes	No
9234	34	107	0	1	1	1	1	Yes	1	0	1	0	0	0	0	20-24		Yes	Has a main partner	Yes	Yes	No	No	No		No	Yes	No	No	Hybrid	Yes	No	No	No
9235	34	107	0	1	1	1	1	Yes	1	0	1	0	0	0	0	20-24		Yes	Has a main partner	Yes	No	No	No	No	No	No	Yes	Yes	No	Hybrid	No	No	Yes	No
9239	34	107	0	1	1	1	1	Yes	1	0	1	0	0	0	0	15-19		No	Has no partner	Yes	Yes	No	No	No	No	No	No	No	No	Hybrid	No	Yes	No	No
9242	34	107	0	0	0	1	0	Yes	0		0	0		0		20-24		No	Has a main partner	No	No	No	No	No	No	No	No	No	No
9247	34	107	0	1	1	1	1	Yes	1	0	1	0	0	0	0	20-24		Yes	Has a main partner	Yes	No	No	No	No	Yes	No	Yes	No	No	Community-concierge	No	No	Yes	No
9249	34	107	0	1	1	1	1	Yes	1	1	1	0	0	0	0	20-24		Yes	Has a main partner	No	No	No	No	No	No	No	No	No	No	Community-concierge	No	Yes	No	No
9251	34	107	0	0	0	1	0	Yes	0		0	0		0		20-24		Yes	Has a main partner	No	No	No	No	No	No	No	Yes	No	No
9256	34	107	0	0	0	1	0	Yes	0		0	0		0		20-24		Yes	Has a main partner	Yes	Yes	No	No	No	Yes	No	Yes	No	No
9257	34	107	0	0	0	1	0	Yes	0		0	0		0		20-24		Yes	Only casual partner(s)	No	No	No	No	Yes	No	Yes	Yes	Yes	No
9262	34	107	0	1	1	1	1	Yes	1	0	1	0	0	0	0	20-24		No	Has a main partner	No	No	No	No	No	No	No	No	No	No	Hybrid	No	No	Yes	No
9263	34	107	0	1	1	1	1	Yes	1	0	1	0	0	0	0	20-24		Yes	Has a main partner	Yes	No	No	No	No	No	No	Yes	No	No	Hybrid	No	Yes	No	No
9265	34	107	0	1	1	1	0	Yes	0		0	0		0		15-19		Yes	Has no partner	Yes	Yes	No	No	No	No			No	No
9269	34	107	0	1	1	1	0	Yes	0		0	0		0		20-24		Yes	Has a main partner	Yes	No	No	No	No	Yes	No	Yes	No	No
9271	34	107	0	0	0	1	0	Yes	0		0	0		0		20-24		Yes	Has a main partner	Yes	Yes	Yes	No	No	Yes	No	Yes	No	No
9273	34	107	0	1	1	1	1	Yes	1	0	1	0	0	0	0	20-24		Yes	Has a main partner	Yes	Yes	No	No	No	No	No	Yes	No	No	Hybrid	No	No	Yes	No
9279	34	107	0	1	1	1	1	Yes	1	0	1	0	0	0	0	20-24		Yes	Has a main partner	No	No	No	No	No	Yes	Yes	Yes	Yes	No	Community-concierge	No	Yes	No	No
9280	34	107	0	1	1	1	0	Yes	0		0	0		0		20-24		No	Has a main partner	No	Yes	No	No	No	No	No	No	No	No
9281	34	107	0	1	1	1	0	Yes	0		0	0		0		20-24		Yes	Has a main partner	Yes	Yes	No	No	No	No	No	Yes	No	No
9284	34	107	0	0	0	1	0	Yes	0		0	0		0		15-19		Yes	Has a main partner	Yes	No	No	No	No	No	Yes	Yes	No	No
9289	34	107	0	1	1	1	1	Yes	1	0	1	0	0	0	0	20-24		Yes	Has a main partner	Yes	No	No	No	No	No	No	Yes	No	No	Hybrid	No	No	Yes	No
9291	34	107	0	1	1	1	1	Yes	1	1	1	0	0	0	0	15-19		No	Only casual partner(s)	Yes	Yes	No	No	No	No	No	No	No	No	Community-concierge	No	Yes	No	No
9298	34	107	0	1	1	1	1	Yes	1	0	1	0	0	0	0	20-24		Yes	Has a main partner	Yes	No	No	No	No	No	No	No	No		Hybrid	No	Yes	No	No
9303	34	107	0	1	1	1	1	Yes	1	0	1	0	0	0	0	20-24		Yes	Has a main partner	Yes	Yes	No	No	No	No	No	No	No	No	Hybrid	No	No	Yes	No
9313	34	107	0	1	1	1	0	Yes	0		0	0		0		20-24		Yes	Has a main partner	No	No	No	No	No	No	No	Yes	No	No
9319	34	107	0	1	1	1	1	Yes	1	0	1	0	0	0	0	20-24		Yes	Has a main partner	Yes	No	No	No	No	No	No	Yes	No	No	Hybrid	No	Yes	No	No
9329	34	107	0	0	0	1	0	Yes	0		0	0		0		20-24		Yes	Has a main partner	Yes	Yes	Yes	No	No	Yes	No	Yes	No	Yes
9339	34	107	0	1	1	1	0	Yes	0		0	0		0		20-24		Yes	Has a main partner	Yes	No	No	No	No	Yes	No	Yes	No	No
9346	34	107	0	0	0	1	0	Yes	0		0	0		0		20-24		Yes	Has a main partner	Yes	No	No	No	No	No	Yes	Yes	No	No
9363	34	107	0	1	1	1	1	Yes	1	0	1	0	0	0	0	20-24		Yes	Has a main partner	Yes	No	No	No	No	Yes	No	Yes	No	No	Hybrid	No	No	Yes	No
9389	34	107	0	1	1	1	1	Yes	1	0	1	0	0	0	0	20-24		Yes	Has a main partner	No	No	No	No	Yes	No	No	No	No	No	Hybrid	No	No	Yes	No
9396	34	107	0	1	1	1	0	Yes	0		0	0		0		20-24		No	Has no partner	No	No	No	No	No	No			No	No
9508	34	105	0	1	1	1	0	Yes	0		0	0		0		15-19		Yes	Has a main partner	No	Yes	No	No	No	No	No	Yes	No	No
9541	34	103	0	1	1	1	1	No	1	0	1	0	0	0	0	20-24														Hybrid	No	No	Yes	No
9543	34	103	0	1	1	1	1	Yes	1	0	1	0	0	0	0	20-24		Yes	Has a main partner	Yes	No	Yes	No	Yes	No	No	Yes	No	No	Community-concierge	No	Yes	No	No
9548	34	103	0	1	1	1	1	Yes	1	0	1	0	0	0	0	20-24		No	Has a main partner	Yes	Yes	No	No	No	No	No	No	No	No	Hybrid	No	No	Yes	No
9550	34	103	0	1	1	1	1	Yes	1	0	1	0	0	0	0	15-19		Yes	Has a main partner	Yes	No	No	No	No	Yes	No	Yes	No	No	Hybrid	No	No	Yes	No
9699	34	100	0	0	0	1	0	Yes	0		0	0		0		20-24		Yes	Has a main partner	No	Yes	No	No	No	No	No	No	No	No
9700	34	100	0	0	0	1	0	Yes	0		0	0		0		20-24		Yes	Has a main partner	No	No	No	No	No	No	No	Yes	No	Yes
9703	34	100	0	1	1	1	0	Yes	0		0	0		0		20-24		Yes	Has a main partner	No	Yes	No	No	No	No	No	Yes	No	No
9704	34	100	0	1	1	1	0	Yes	0		0	0		0		20-24		Yes	Has no partner	No	Yes	Yes	No	No	Yes	No	Yes	No	No
9713	34	100	0	1	1	1	1	Yes	1	0	1	0	0	0	0	15-19		Yes	Only casual partner(s)	Yes	Yes	No	No	No	No	Yes	Yes	No	No	Community-concierge	No	Yes	No	No
9714	34	100	0	1	1	1	1	Yes	1	1	1	0	0	0	0	20-24		Yes	Has no partner	Yes	Yes	No	No	No	No	No	Yes	No	No	Hybrid	No	No	Yes	No
9715	34	100	0	0	0	1	0	Yes	0		0	0		0		15-19		Yes	Has a main partner	No	Yes	No	No	No	No	No	Yes	No	No
9716	34	100	0	1	1	1	0	Yes	0		0	0		0		15-19		Yes	Has no partner	No	No	No	No	No	No	No	No	No	No
9717	34	100	0	1	1	1	1	Yes	1	0	1	0	0	0	0	20-24		Yes	Has a main partner	Yes	No	No	No	No	Yes	No	Yes	No	No	Hybrid	No	No	Yes	No
9721	34	100	0	1	1	1	1	Yes	1	0	1	0	0	0	0	15-19		Yes	Has a main partner	No	Yes	No	No	No	No			No	No	Hybrid	No	No	Yes	No
9727	34	100	0	1	1	1	1	Yes	1	1	1	0	0	0	0	20-24		Yes	Has a main partner	No	No	Yes	No	No	No	No	Yes	No	No	Hybrid	No	No	Yes	No
9728	34	100	0	1	1	1	0	Yes	0		0	0		0		20-24		Yes	Has a main partner	No	No	No	No	No	No	No	Yes	No	No
9730	34	100	0	1	1	1	1	Yes	1	0	1	0	0	0	0	15-19		Yes	Has no partner	No	Yes	No	No	No	No	No	Yes	No	No	Hybrid	No	No	Yes	No
9731	34	100	0	1	1	1	0	Yes	0		0	0		0		15-19		Yes	Has a main partner	Yes	Yes	No	No	Yes	Yes	No	No	Yes	No
9732	34	100	0	1	1	1	1	Yes	1	0	1	0	0	0	0	20-24		Yes	Has a main partner	Yes	Yes	No	No	No	No	No	Yes	No	No	Hybrid	No	Yes	No	No
9743	34	100	0	1	1	1	1	Yes	1	0	1	0	0	0	0	15-19		Yes	Has a main partner	Yes	Yes	Yes	No	No	No	Yes	No	No	No	Community-concierge	No	No	Yes	No
9747	34	100	0	0	0	1	0	Yes	0		0	0		0		20-24		Yes	Has a main partner	Yes	No	No	No	No	No	No	Yes	No	Yes
9748	34	100	0	1	1	1	1	Yes	1	1	1	0	0	0	0	20-24		Yes	Has a main partner	Yes	No	No	No	No	No	No	Yes	No	No	Community-concierge	No	No	Yes	No
9837	34	96	0	1	1	1	0	Yes	0		0	0		0		20-24		Yes	Has a main partner	No	No	No	No	No	No	No	Yes	No	No
9841	34	96	0	1	1	1	1	Yes	1	0	1	0	0	0	0	15-19		Yes	Has a main partner	Yes	Yes	No	No	No	No	No	Yes	No	No	Hybrid	No	No	Yes	No
9842	34	96	0	1	1	1	0	Yes	0		0	0		0		20-24		No	Has a main partner	No	No	No	No	No	No	No	No	No	No
9847	34	96	0	1	1	1	0	Yes	0		0	0		0		20-24		Yes	Has a main partner	No	Yes	No	No	No	No	No	Yes	No	No
9848	34	96	0	1	1	1	1	Yes	1	0	1	0	0	0	0	20-24		Yes	Has a main partner	Yes	No	No	No	No	No	No	Yes	No	No	Hybrid	No	Yes	No	No
9849	34	96	0	1	1	1	0	Yes	0		0	0		0		15-19		Yes	Has a main partner	No	No	No	No	No	No	No	Yes	No	No
9850	34	96	0	0	0	1	0	Yes	0		0	0		0		20-24		Yes	Has a main partner	Yes	Yes	No	No	No	No	No	Yes	No	No
9851	34	96	0	0	0	1	0	Yes	0		0	0		0		20-24		Yes	Has a main partner	No	Yes	No	No	No	No	No	Yes	Yes	Yes
9861	34	96	0	1	1	1	1	Yes	1	0	1	0	0	0	0	20-24		Yes	Has a main partner	Yes	Yes	No	No	No	Yes	No	Yes	No	Yes	Hybrid	No	Yes	No	No
9984	34	94	0	0	0	1	0	Yes	0		0	0		0		15-19		Yes	Has no partner	Yes	Yes	Yes	No	No	No	No	No	No	No
9998	34	94	0	1	1	1	0	Yes	0		0	0		0		15-19		Yes	Has a main partner	Yes	Yes	Yes	No	No	No	No	Yes	No	No
10003	34	94	0	1	1	1	0	Yes	0		0	0		0		20-24		No	Has a main partner	No	Yes	No	No	No	No	No	No	No	No
10010	34	94	0	1	1	1	0	Yes	0		0	0		0		20-24		Yes	Has a main partner	Yes	No	No	No	No	No	No	Yes	No	No
10193	34	89	0	1	1	1	1	Yes	1	0	1	0	0	0	0	20-24		Yes	Has no partner		No	Yes	No	No	No	No	Yes	No	No	Community-concierge	No	No	Yes	No
10194	34	89	0	0	0	1	0	Yes	0		0	0		0		20-24		No	Has a main partner	Yes	Yes	No	No	No	No			No	No
10203	34	89	0	1	1	1	0	Yes	0		0	0		0		20-24		Yes	Has a main partner	No	No	No	No	No	No	Yes	Yes	No	No
10220	34	89	0	1	1	1	1	Yes	1	0	1	0	0	0	0	20-24		Yes	Has a main partner	No	No	No	No	No	Yes		Yes		No	Hybrid	No	No	Yes	No
10222	34	89	0	1	1	1	0	Yes	0		0	0		0		20-24		Yes	Has a main partner	No	No	Yes	No	No	No			No	No
10223	34	89	0	1	1	1	1	Yes	1	0	1	0	0	0	0	20-24		No	Has a main partner	Yes	No	No	No	No	No	No	No	No	No	Hybrid	No	No	Yes	No
10224	34	89	0	1	1	1	1	Yes	1	0	1	0	0	0	0	20-24		Yes	Has a main partner	No	No	No	No	No	No	No	Yes	No	No	Community-concierge	No	No	No	No
10225	34	89	0	1	1	1	1	No	1	0	1	0	0	0	0	20-24														Hybrid	No	Yes	No	No
10226	34	89	0	1	1	1	0	Yes	0		0	0		0		20-24		No	Has no partner	Yes	No	No	No	No	No			No	No
10228	34	89	0	1	1	1	1	Yes	1	0	1	0	0	0	0	15-19		Yes	Has a main partner	Yes	No	No	No	No	No	No	Yes	No	No	Hybrid	No	Yes	No	No
10230	34	89	0	0	0	1	0	Yes	0		0	0		0		15-19		Yes	Has a main partner	Yes	No	No	No	No	No	No	Yes	No	Yes
10235	34	89	0	1	1	1	0	Yes	0		0	0		0		15-19		Yes	Has a main partner	Yes	Yes	No	No	No	No	No	No	No	No
10274	34	86	0	1	1	1	1	Yes	1	0	1	0	0	0	0	20-24		Yes	Has a main partner	No	No	No	No	No	No	No	Yes	No	Yes	Community-concierge	No	No	Yes	No
10275	34	86	0	1	1	1	1	Yes	0		0	0	0	0	0	20-24		No	Has no partner	No	No	No	No	No	No			No	No					No
10287	34	86	0	1	1	1	0	Yes	0		0	0		0		15-19		Yes	Has a main partner	No	No	No	No	No	No	No	Yes	No	No
10289	34	86	0	1	1	1	0	Yes	0		0	0		0		15-19		Yes	Has no partner	No	Yes	No	No	No	No				No
10297	34	86	0	1	1	1	0	Yes	0		0	0		0		20-24		Yes	Has a main partner	No	Yes	No		No	No	No	Yes	No	No
10303	34	86	0	0	0	1	0	Yes	0		0	0		0		15-19		Yes	Has a main partner	Yes	Yes	No	No	No	No	No	Yes	No	No
10305	34	86	0	1	1	1	0	Yes	0		0	0		0		20-24		Yes	Has a main partner	No	No	No	No	No	No	No	Yes	No	No
10398	34	82	0	1	1	1	0	Yes	0		0	0		0		15-19		No	Has no partner	No	No	No	No					No	No
10400	34	82	0	1	1	1	0	Yes	0		0	0		0		20-24		Yes	Has a main partner	Yes	No	Yes	No	No	No	No	No	No	No
10401	34	82	0	1	1	1	0	Yes	0		0	0		0		15-19		Yes	Has no partner	Yes	Yes	Yes	No	Yes	No	No	Yes	No	No
10405	34	82	0	1	1	1	0	Yes	0		0	0		0		20-24		Yes	Has no partner	Yes	Yes	Yes	No	No	Yes	No	Yes	No	No
10407	34	82	0	1	1	1	1	Yes	1	0	1	0	0	0	0	20-24		Yes	Has a main partner	Yes		No	No	No	No	No	Yes	No	No	Hybrid	No	No	No	No
10418	34	82	0	1	1	1	1	Yes	1	0	1	0	0	0	0	15-19		No	Has a main partner		No	No	No	No	No	No		No	No	Hybrid	No	Yes	No	No
10420	34	82	0	1	1	1	0	Yes	0		0	0		0		15-19		Yes	Has a main partner	Yes	Yes	No	No	No	No	No	Yes	No	No
10423	34	82	0	1	1	1	0	Yes	0		0	0		0		20-24		Yes	Has a main partner	Yes	No	No	No			No	Yes	No	No
10425	34	82	0	0	0	1	0	Yes	0		0	0		0		15-19		Yes	Has no partner	Yes	No	Yes	No	No	No	No	No	No	No
10432	34	82	0	1	1	1	0	Yes	0		0	0		0		20-24		No	Has no partner	No	No	No	No	No	No	No	No	No	No
10436	34	82	0	1	1	1	0	Yes	0		0	0		0		20-24		Yes	Has a main partner	Yes	No	No	No	No	No	No	No	Yes	No
10438	34	82	0	1	1	1	0	Yes	0		0	0		0		20-24		No	Has no partner	Yes	No	No	No	No	No			No	No
10442	34	82	0	0	0	1	0	Yes	0		0	0		0		20-24		No	Has no partner	No	No	No	No	No	No			No	No
10451	34	82	0	1	1	1	1	Yes	1	0	1	0	0	0	0	20-24		Yes	Has a main partner	Yes	Yes	Yes	No	No	No	No	Yes	No	No	Hybrid	No	No	Yes	No
10458	34	82	0	1	1	1	1	Yes	1	0	1	0	0	0	0	20-24		Yes	Has no partner	Yes	Yes	Yes	No	No	No	No	Yes	No	No	Hybrid	No	No	Yes	No
10459	34	82	0	1	1	1	1	Yes	1	0	1	0	0	0	0	20-24		Yes	Has a main partner	Yes	No	No	No	Yes	Yes	No	No	No	No	Community-concierge	No	Yes	No	No
10462	34	82	0	1	1	1	0	Yes	0		0	0		0		20-24		Yes	Has a main partner	No	No	No	No	Yes	Yes	No	Yes	No	Yes
10497	34	82	0	0	0	1	0	Yes	0		0	0		0		20-24		Yes	Has a main partner	No	No	No	No	No	Yes	No	Yes	No	No
10504	34	82	0	0	0	1	0	Yes	0		0	0		0		20-24		Yes	Has a main partner	No	Yes	No	No	No	No	No	Yes	No	No
10528	34	79	0	1	1	1	0	Yes	0		0	0		0		20-24		Yes	Has a main partner	No	No	No	No	No	Yes	No	Yes	No	No
10531	34	79	0	1	1	1	1	Yes	1	1	1	0	0	0	0	20-24		Yes	Has a main partner	No	No	No	No	No	Yes	No	Yes	No	Yes	Community-concierge	No	Yes	No	No
10534	34	79	0	1	1	1	1	Yes	1	0	1	0	0	0	0	20-24		Yes	Has a main partner	Yes	No	No	No	No	No	No	Yes	No	No	Hybrid	No	Yes	No	No
10553	34	79	0	1	1	1	0	Yes	0		0	0		0		15-19		Yes	Has no partner	No	Yes	No	No	No	No			No	No
10562	34	79	0	1	1	1	0	Yes	0		0	0		0		20-24		Yes	Has a main partner	Yes	No	No	No	No	No	No	No	No	No
10566	34	79	0	1	1	1	1	Yes	1	0	1	0	0	0	0	15-19		Yes	Has a main partner	Yes	No	No	No	No	No	No	No	No	No	Hybrid	No	Yes	No	No
10569	34	79	0	1	1	1	0	Yes	0		0	0		0		15-19		Yes	Has a main partner	No	No	No	No	Yes	No	No	No	No	No
10571	34	79	0	1	1	1	0	Yes	0		0	0		0		15-19		Yes	Has a main partner	Yes	No	No	No	No	No	No	Yes	No	No
10633	34	82	0	0	0	1	0	Yes	0		0	0		0		20-24		Yes	Has a main partner	Yes	Yes	Yes	No	Yes	Yes	No	Yes	No	No
10662	34	82	0	1	1	1	0	Yes	0		0	0		0		15-19		No	Has a main partner	No	No	No		No	Yes	No	No	No	No
10673	34	82	0	1	1	1	0	Yes	0		0	0		0		15-19		No	Has a main partner	No	No	No	No	No	No			No	No
10690	34	82	0	1	1	1	0	Yes	0		0	0		0		20-24		No	Has a main partner	No	No	No	No	No	No	No	No	No	No
10706	34	82	0	1	1	1	1	Yes	1	0	1	0	0	0	0	20-24		Yes	Has a main partner	No	Yes	No	No	No	No	No	Yes	No	No	Hybrid	No	Yes	No	No
10737	34	79	0	1	1	1	0	Yes	0		0	0		0		20-24		Yes	Has a main partner	No	Yes	No	Yes	No	No	No	Yes	No	No
11083	34	75	0	1	1	1	1	Yes	1	0	1	0	0	0	0	15-19		Yes	Has a main partner	Yes	Yes	No	No	No	Yes	No	Yes	No	No	Hybrid	No	Yes	No	No
11094	34	75	0	1	1	1	1	Yes	1	0	1	0	0	0	0	15-19		Yes	Has a main partner	Yes	No	No	Yes	No	No	No	Yes	No	No	Hybrid	No	Yes	No	No
11096	34	75	0	1	1	1	0	Yes	0		0	0		0		15-19		Yes	Has a main partner	Yes	No	No	No	Yes	No	No	No	No	No
11098	34	75	0	1	1	1	1	Yes	1	0	1	0	0	0	0	20-24		Yes	Has a main partner	Yes	Yes	No	No	No	No	No	Yes	No	No	Hybrid	No	No	Yes	No
11100	34	75	0	1	1	1	0	Yes	0		0	0		0		15-19		Yes	Has a main partner	No	No	No	No	Yes	Yes	No	No	No	No
11102	34	75	0	1	1	1	1	Yes	1	0	1	0	0	0	0	15-19		Yes	Has a main partner	Yes	Yes	No	No	No	No	No	Yes	No	No	Hybrid	No	No	Yes	No
11110	34	75	0	1	1	1	1	Yes	1	1	1	0	0	0	0	20-24		Yes	Has a main partner	Yes	No	No	No	No	Yes	Yes	No	No	No	Community-concierge	No	Yes	No	No
11112	34	75	0	0	0	1	0	Yes	0		0	0		0		20-24		Yes	Has a main partner	No	No	No	No	No	No	No	Yes	No	No
11124	34	75	0	0	0	1	0	Yes	0		0	0		0		20-24		Yes	Has no partner	Yes	No	No	No	No	Yes	No	Yes	No	No
11141	34	75	0	1	1	1	0	Yes	0		0	0		0		20-24		Yes	Has a main partner	Yes	Yes	No	No	No	No	No	No	No	No
11142	34	75	0	1	1	1	0	Yes	0		0	0		0		20-24		Yes	Has a main partner	Yes	Yes	No	No	No	Yes	No	Yes	No	No
11145	34	75	0	1	1	1	0	Yes	0		0	0		0		20-24		No	Has no partner	No	No	No	No	No	No	No	No	No	No
11149	34	75	0	1	1	1	1	Yes	1	0	1	0	0	0	0	20-24		Yes	Has a main partner	Yes	Yes	No	No	No	Yes	No	Yes	No	Yes	Hybrid	No	No	Yes	No
11183	34	72	0	1	1	1	0	Yes	0		0	0		0		20-24		Yes	Has no partner	Yes	No	No	No	No	No	No	Yes	No	No
11195	34	72	0	0	0	1	0	Yes	0		0	0		0		15-19		No	Has no partner	No	No	No	No	No	No			No	No
11203	34	72	0	0	0	1	0	Yes	0		0	0		0		15-19		No	Has no partner	No	No	No	No	No	No			No	No
11205	34	72	0	1	1	1	1	Yes	1	0	1	0	0	0	0	20-24		Yes	Has a main partner	Yes	No	No	No	No	No	No	Yes	No	No	Hybrid	No	Yes	No	No
11209	34	72	0	0	0	1	0	Yes	0		0	0		0		15-19		Yes	Has no partner	No	No	No	No	No	No			No	No
11210	34	72	0	0	0	1	0	Yes	0		0	0		0		15-19		Yes	Has no partner	No	No	No	No	No	No			No	No
11213	34	72	0	0	0	1	0	Yes	0		0	0		0		15-19		No	Has no partner	No	No	No	No	No	No			No	No
11214	34	72	0	1	1	1	0	Yes	0		0	0		0		20-24		Yes	Has no partner	No	No	No	No	No	No	No	Yes	No	No
11219	34	72	0	1	1	1	1	Yes	1	0	1	0	0	0	0	15-19		Yes	Has a main partner	No	No	No	No	No	No	Yes	Yes	Yes	No	Hybrid	No	Yes	No	No
11223	34	72	0	1	1	1	0	Yes	0		0	0		0		20-24		No	Has no partner	No	No	No	No	No	No	No	No	No	No
11225	34	72	0	1	1	1	1	Yes	1	0	1	0	0	0	0	20-24		Yes	Has a main partner	Yes	No	No	No	No	No	No	Yes	No	No	Hybrid	No	Yes	No	No
11228	34	72	0	1	1	1	0	Yes	0		0	0		0		15-19		Yes	Has a main partner	No	Yes	Yes	No	No	No	No	Yes	No	No
11245	34	72	0	1	1	1	1	Yes	1	0	1	0	0	0	0	15-19		Yes	Has a main partner	No	No	Yes	No	Yes	No	No	No	No	No	Community-concierge	No	No	No	No
11248	34	72	0	0	0	1	0	Yes	0		0	0		0		15-19		No	Has a main partner	No	No	No	No	No	No	No	No	No	No
11356	34	68	0	1	1	1	0	Yes	0		0	0		0		20-24		Yes	Has a main partner	Yes	No	No		No	No	No	Yes	No	No
11359	34	68	0	1	1	1	1	Yes	1	0	1	0	0	0	0	15-19		No	Has no partner	Yes	Yes	No	No					No	No	Hybrid	No	No	Yes	No
11360	34	68	0	1	1	1	1	Yes	1	0	1	0	0	0	0	20-24		Yes	Has a main partner	Yes	Yes	Yes	No	Yes	Yes	No	Yes	No	No	Hybrid	No	No	Yes	No
11362	34	68	0	1	1	1	0	Yes	0		0	0		0		20-24		Yes	Has a main partner	Yes	Yes	Yes		No		No	Yes	No	Yes
11446	34	65	0	1	1	1	0	Yes	0		0	0		0		15-19		Yes	Has no partner	No	No	Yes	No	No	No			No	No
11447	34	65	0	1	1	1	0	Yes	0		0	0		0		15-19		Yes	Has no partner	No	No	No	No	No	No			No	No
11449	34	65	0	1	1	1	0	Yes	0		0	0		0		15-19		No	Has no partner	No		No	No	No	No			No	No
11473	34	90	0	1	1	1	0	Yes	0		0	0		0		20-24		No	Has a main partner	No	No	No	No	No	No	No	No	No	No
11476	34	65	0	1	1	1	0	Yes	0		0	0		0		20-24		Yes	Has a main partner	No	No	No	No	No	No	No	Yes	No	No
11565	34	61	0	1	1	1	0	Yes	0		0	0		0		15-19		Yes	Has no partner	Yes	Yes	Yes	No	No	No			No	No
11597	34	61	0	1	1	1	0	Yes	0		0	0		0		15-19		Yes	Has a main partner	Yes	No	No	No	No	Yes	No	No	No	No
11613	34	65	0	1	1	1	0	Yes	0		0	0		0		15-19		Yes	Has no partner	No	No	No	No	No	No			No	No
11622	34	58	0	1	1	1	0	Yes	0		0	0		0		15-19		No	Has a main partner		No	No	No	No	Yes	No	No	No	No
11635	34	58	0	1	1	1	1	Yes	1	0	1	0	0	0	0	15-19		Yes	Has a main partner	No	No	Yes	Yes	Yes	No	No	No	No	No	Hybrid	No	Yes	No	No
11641	34	58	0	1	1	1	0	Yes	0		0	0		0		15-19		Yes	Has no partner	No	Yes	No	No	No	No			No	No
11653	34	58	0	1	1	1	0	Yes	0		0	0		0		15-19		Yes	Has no partner	No	No	No	No	No	No			No	No
11686	34	58	0	0	0	1	0	Yes	0		0	0		0		15-19		Yes	Has no partner	No	No	No	Yes
11692	34	58	0	1	1	1	0	Yes	0		0	0		0		15-19		No	Has no partner	No	No	No	No
11703	34	58	0	0	0	1	0	Yes	0		0	0		0		15-19		No	Has no partner	No	No		No	No	No
11714	34	58	0	1	1	1	0	Yes	0		0	0		0		15-19		Yes	Has no partner	No	No	No	No	No	No			No	No
11738	34	58	0	1	1	1	0	Yes	0		0	0		0		15-19		No	Has no partner	No	No	No	No
11762	34	58	0	1	1	1	1	Yes	1	0	1	0	0	0	0	15-19		Yes	Has a main partner	No	Yes	No	No	No	No	No	Yes	Yes	No	Hybrid	No	Yes	No	No
11800	34	58	0	0	0	1	0	Yes	0		0	0		0		15-19		Yes	Has no partner	No	Yes	No	No	No	No			No	No
11882	34	54	0	1	1	1	0	Yes	0		0	0		0		15-19		Yes	Has a main partner	Yes	Yes	No	No	No	Yes	No	Yes	No	Yes
11883	34	54	0	1	1	1	0	Yes	0		0	0		0		15-19		No	Has no partner	No	No	No	No	No	No			No	No
11885	34	54	0	1	1	1	0	Yes	0		0	0		0		15-19		Yes	Has no partner	No	Yes	No	No	No	No			No	No
11892	34	54	0	1	1	1	1	Yes	1	0	1	0	0	0	0	20-24		No	Has a main partner	No	No	No	No	No	No	No	No	No	No	Community-concierge	No	No	Yes	No
11905	34	54	0	1	1	1	0	Yes	0		0	0		0		15-19		No	Has no partner	No	No	No	No	No	No			No	No
11913	34	54	0	0	0	1	0	Yes	0		0	0		0		15-19		Yes	Has a main partner	No	Yes	No	No	No	No	No	No	No	No
11914	34	54	0	1	1	1	0	Yes	0		0	0		0		15-19		Yes	Has no partner	No	No	No	No	No	No			No	No
11948	34	54	0	1	1	1	1	Yes	1	0	1	0	0	0	0	15-19		Yes	Has a main partner	Yes	No	No	No	No	No	No	No		No	Community-concierge	No	No	Yes	No
11954	34	54	0	1	1	1	0	Yes	0		0	0		0		15-19		No	Has no partner	Yes	No	No	No	No	No			No	No
12075	34	51	0	0	0	1	0	Yes	0		0	0		0		15-19		No	Has a main partner	No	No	No	No	No	No	No	No	No	No
12083	34	51	0	1	1	1	0	Yes	0		0	0		0		15-19		Yes	Has no partner	No	No	No	No	No	No			No	No
12084	34	51	0	0	0	1	0	Yes	0		0	0		0		15-19		Yes	Has no partner	No	No	No	No	No	No			No	No
12086	34	51	0	0	0	1	0	Yes	0		0	0		0		15-19		No	Has no partner	No	No	No	No	No	No			No	No
12097	34	51	0	0	0	1	0	Yes	0		0	0		0		15-19		No	Has no partner	No	No	No	No	No	No			No	No
12100	34	51	0	1	1	1	0	Yes	0		0	0		0		15-19		No	Has a main partner	No	No	No	No	No	No			No	No
12103	34	51	0	0	0	1	0	Yes	0		0	0		0		15-19		No	Has no partner	No	No	No	No	No	No	No	No	No	No
12104	34	51	0	1	1	1	0	Yes	0		0	0		0		15-19		Yes	Has a main partner	Yes	No	No	No	No	No	No	Yes	No	No
12108	34	51	0	1	1	0	0	Yes	0		0	0		0		15-19		No	Has no partner	Yes	No	No	No	No	No			No	No
12109	34	51	0	0	0	1	0	Yes	0		0	0		0		15-19		No	Has no partner	No	No	No	No	No	No			No	No
12111	34	51	0	1	1	1	0	Yes	0		0	0		0		15-19		No	Has no partner	No	No	No	No	No	No			No	No
12113	34	51	0	1	1	1	0	Yes	0		0	0		0		15-19		Yes	Has no partner	No	Yes	No	No	No	No			No	No
12141	34	47	0	1	1	1	0	Yes	0		0	0		0		15-19		Yes	Has no partner	No	Yes	No	No	No	No			No	No
12143	34	47	0	0	0	1	0	Yes	0		0	0		0		15-19		No	Has no partner	No	No	No	No	No	No			No	No
12148	34	47	0	1	1	1	0	Yes	0		0	0		0		15-19		Yes	Has no partner	No	No	Yes	No	No	No			No	No
12152	34	47	0	0	0	1	0	Yes	0		0	0		0		15-19		Yes	Has a main partner	No	No	No	No	No	No			No	No
12159	34	47	0	1	1	1	0	Yes	0		0	0		0		15-19		No	Has no partner	No	No	No	No	No	No			No	No
12169	34	47	0	1	1	1	1	Yes	1	1	1	0	0	0	0	15-19		Yes	Has a main partner	No	Yes	No	No	Yes	No	Yes	Yes	No	No	Community-concierge	No	Yes	No	No
12178	34	47	0	1	1	1	0	Yes	0		0	0		0		15-19		Yes	Has no partner	No	Yes	No	No	No	No			No	No
12180	34	47	0	1	1	1	0	Yes	0		0	0		0		15-19		No	Has no partner		No	No	No	No	No			No	No
12181	34	47	0	1	1	1	0	Yes	0		0	0		0		15-19		Yes	Has no partner	No	No	No	No	No	No			No	No
12186	34	47	0	1	1	1	0	Yes	0		0	0		0		15-19		Yes	Has no partner	No	Yes	Yes	No	No	No			No	No
12194	34	47	0	1	1	1	0	Yes	0		0	0		0		15-19		Yes	Has no partner	No	No	No	No	No	No			No	No
12205	34	47	0	1	1	1	0	Yes	0		0	0		0		15-19		No	Has no partner	No	No	No	No	No	No			No	No
12247	34	42	0	0	0	1	0	Yes	0		0	0		0		15-19		Yes	Has no partner	No	No	No	No	No	No			No	No
12257	34	44	0	1	1	1	0	Yes	0		0	0		0		15-19		No	Has no partner	No	No	No	No	No	No			No	No
12262	34	44	0	1	1	1	0	Yes	0		0	0		0		15-19		Yes	Has no partner	No	Yes	No	No	No	No			No	No
12265	34	44	0	1	1	1	0	Yes	0		0	0		0		15-19		No	Has a main partner	No	No	No	No	No	No	No	No	No	No
12298	34	44	0	0	0	1	0	Yes	0		0	0		0		15-19		Yes	Has no partner	No	Yes	No	No	No	No			No	No
12320	34	44	0	1	1	1	0	Yes	0		0	0		0		15-19		No	Has a main partner	No	No	No	No	No	No			No	No
12335	34	44	0	0	0	1	0	Yes	0		0	0		0		15-19		No	Has no partner	No	Yes	No	No	No	No			No	No
12389	34	44	0	1	1	1	0	Yes	0		0	0		0		15-19		No	Has no partner	No	No	No	No	No	No	No	No	No	No
12412	34	44	0	1	1	1	0	Yes	0		0	0		0		15-19		No	Has no partner	No	No	No	No	No	No			No	No
12418	34	44	0	0	0	1	0	Yes	0		0	0		0		20-24		Yes	Has a main partner	Yes	Yes	Yes	No	Yes	Yes	No	Yes	No	No
12420	34	44	0	0	0	1	0	Yes	0		0	0		0		20-24		Yes	Has a main partner		No	No	No	No	No	No	No	No	No
12429	34	44	0	1	1	1	0	Yes	0		0	0		0		15-19		Yes	Has no partner	No	No	Yes	No	No	No			No	No
12433	34	44	0	0	0	1	0	Yes	0		0	0		0		15-19		Yes	Has no partner	Yes	No	No	No	No	Yes	No	Yes	No	No
12436	34	44	0	1	1	1	0	Yes	0		0	0		0		15-19		Yes	Has a main partner	Yes	Yes	Yes	Yes	No	No	No	Yes	No	Yes
12439	34	44	0	1	1	1	0	Yes	0		0	0		0		15-19		Yes	Has no partner	No	No	Yes	No	No	No			No	No
12455	34	44	0	0	0	0	0	Yes	0		0	0		0		15-19		Yes	Has no partner	No	No	Yes	No	No	No				No
12461	34	44	0	1	1	1	1	Yes	1	0	1	0	0	0	0	15-19		No	Has a main partner	No	No	No	No	No	No	No	No	No	No	Hybrid	No	No	No	No
12477	34	44	0	1	1	1	0	Yes	0		0	0		0		15-19		Yes	Has a main partner	No	Yes	No	No	No	No	No	No	No	No
12493	34	44	0	0	0	1	0	Yes	0		0	0		0		15-19		Yes	Has no partner	No	No	Yes	No	No	No			No	No
12506	34	44	0	0	0	1	0	Yes	0		0	0		0		15-19		No	Has no partner	No	No	No	No	No	No			No	No
12519	34	44	0	1	1	1	1	Yes	1	1	1	0	0	0	0	15-19		Yes	Has a main partner	No	Yes	No	No	No	No	No	Yes	No	No	Community-concierge	No	No	Yes	No
12527	34	44	0	1	1	1	0	Yes	0		0	0		0		15-19		Yes	Has a main partner	No	No	Yes	No	No	No	No	Yes	No	No
12644	34	44	0	1	1	1	0	Yes	0		0	0		0		15-19		Yes	Has a main partner	No	No	No	No	No	No			No	No
12740	34	44	0	1	1	1	0	Yes	0		0	0		0		15-19		No	Has a main partner	No	No	No	No	No	No	No	No	No	No
12746	34	44	0	1	1	1	0	Yes	0		0	0		0		15-19		Yes	Has a main partner	No	No	No	No	No	No	No	No	No	No
12756	34	40	0	0	0	1	0	Yes	0		0	0		0		15-19		Yes	Has no partner	No	No	No	No	No	No
12761	34	40	0	0	0	1	0	Yes	0		0	0		0		15-19		Yes	Has a main partner	No	No	Yes	No	No	No	No	Yes	No	No
12764	34	40	0	0	0	1	0	Yes	0		0	0		0		15-19		Yes	Has a main partner	No	No	No		No	No				No
12766	34	40	0	0	0	1	0	Yes	0		0	0		0		15-19		No		Yes	Yes	No	No	No	No				No
12767	34	40	0	1	1	1	0	Yes	0		0	0		0		15-19		Yes	Has a main partner	No	No	Yes	No	No	No	No	No	No	No
12769	34	40	0	1	1	1	0	Yes	0		0	0		0		15-19		Yes	Has a main partner	Yes	No	No		Yes	No	No	Yes	No	No
12770	34	40	0	0	0	1	0	Yes	0		0	0		0		15-19		No	Has no partner	No	No	No		No	No				No
12774	34	40	0	1	1	1	0	Yes	0		0	0		0		15-19		Yes	Has no partner	No	No	No		No	No				No
12776	34	40	0	0	0	1	0	Yes	0		0	0		0		15-19		No	Has no partner	No	No	No	No	No	No				No
12778	34	40	0	1	1	1	0	Yes	0		0	0		0		15-19		Yes	Has a main partner	No	No	No		No	No	No	No	No	No
12780	34	40	0	1	1	1	0	Yes	0		0	0		0		15-19		Yes	Has a main partner	Yes	Yes	Yes	No	Yes	No	Yes	Yes	Yes	No
12849	34	37	0	1	1	1	0	Yes	0		0	0		0		15-19		Yes	Has a main partner	No	No	Yes	No	No	No	No	Yes	No	No
12850	34	37	0	1	1	1	1	Yes	1	1	0	0	0	0	0	15-19		Yes	Has no partner	No	No	Yes	No	No	No	No	No	No	No	Community-concierge	No	Yes	No	No
12854	34	37	0	1	1	1	0	Yes	0		0	0		0		15-19		Yes	Has no partner	No	Yes	No	No	No	No				No
12855	34	37	0	1	1	1	0	Yes	0		0	0		0		15-19		Yes	Has no partner	No	No	No	Yes	No	No			No	No
12862	34	37	0	1	1	1	0	Yes	0		0	0		0		15-19		Yes	Has no partner	No	No	No	Yes	No	No				No
12871	34	37	0	1	1	1	1	Yes	1	1	0	0	0	0	0	15-19		Yes	Has a main partner	Yes	No	Yes		No	No	No	Yes	No	No	Community-concierge	No	No	Yes	No
12872	34	37	0	1	1	1	0	Yes	0		0	0		0		15-19		No	Has no partner	No	No	No		No	No				No
12874	34	37	0	1	1	1	0	Yes	0		0	0		0		15-19		Yes	Has no partner	No	No	No	No	No	No				No
12880	34	37	0	1	1	1	0	Yes	0		0	0		0		15-19		Yes	Has a main partner		No	No	No	No	No	No	Yes	No	No
12881	34	37	0	0	0	1	0	Yes	0		0	0		0		15-19		No	Has no partner	No	No	No	No	No	No			No	No
12888	34	37	0	0	0	1	0	Yes	0		0	0		0		15-19		Yes	Has no partner	No	No	No	No					No	No
12897	34	37	0	1	1	1	0	Yes	0		0	0		0		15-19		Yes	Has no partner	No	No	No	No	No	No			No	No
12900	34	37	0	1	1	1	0	Yes	0		0	0		0		15-19		Yes	Has no partner	No	No	Yes	No	No	No			No	No
12933	34	37	0	1	1	1	0	Yes	0		0	0		0		15-19		Yes	Has no partner	No	No	No	No	No	No			No	No
12936	34	37	0	1	1	1	0	No	0		0	0		0		15-19
12940	34	37	0	1	1	1	1	Yes	1	0	0	0	0	0	0	15-19		Yes	Has no partner	No	Yes	Yes		No	No	No	No	No	No	Hybrid	No	Yes	No	No
12950	34	37	0	1	1	1	1	Yes	1	0	0	0	0	0	0	15-19		Yes	Has no partner	No	Yes	No	No	No	No	No	Yes	No	No	Hybrid	No	Yes	No	No
12978	34	33	0	0	0	1	0	Yes	0		0	0		0		15-19		Yes	Has no partner	No	No	No	No	No	No				No
12983	34	33	0	1	1	1	0	Yes	0		0	0		0		15-19		Yes	Has no partner		No	Yes	No	No	No
12996	34	33	0	1	1	1	0	Yes	0		0	0		0		15-19		Yes	Has a main partner	No	No	No	Yes	No	No	No	Yes	No	No
13018	34	33	0	1	1	1	0	Yes	0		0	0		0		15-19		No	Has no partner	No	No	No	No	No	No
13020	34	33	0	0	0	1	0	Yes	0		0	0		0		15-19		Yes	Has no partner	No	Yes	Yes	No						No
13037	34	33	0	1	1	1	1	Yes	1	0	0	0	0	0	0	15-19		Yes	Has a main partner	No	Yes	Yes	No	No	No	No	No	No	No	Community-concierge	No	No	No	No
13038	34	33	0	1	1	1	0	Yes	0		0	0		0		15-19		Yes	Has a main partner	No	Yes	No	No	No	Yes	No	Yes	No	No
13047	34	34	0	1	1	1	0	Yes	0		0	0		0		15-19		No	Has a main partner	No	No	No	No	No	No			No	No
13057	34	33	0	0	0	1	0	Yes	0		0	0		0		15-19		Yes	Has no partner	No	No	Yes	No					No	No
13067	34	34	0	1	1	1	0	Yes	0		0	0		0		15-19		Yes	Has a main partner	No	No	No	No	No	No				No
13144	34	33	0	1	1	1	0	Yes	0		0	0		0		20-24		No	Has a main partner	No	No	No	No	No	No	No	No	No	No
13180	34	26	0	1	1	1	0	Yes	0		0	0		0		15-19		Yes	Has no partner	Yes	No	No	No	No	No			No	No
13186	34	26	0	0	0	1	0	Yes	0		0	0		0		15-19		Yes	Has no partner	Yes	No	No	No	No	No			No	No
13187	34	26	0	1	1	1	1	Yes	1	0	0	0	0	0	0	15-19		Yes	Has a main partner	Yes	Yes	No	No	No	Yes	No	Yes	No	No	Community-concierge	No	Yes	No	No
13188	34	26	0	0	0	1	0	Yes	0		0	0		0		15-19		Yes	Has no partner	No	No	Yes	No	No	No			No	No
13190	34	26	0	0	0	1	0	Yes	0		0	0		0		15-19		Yes	Has no partner	Yes	Yes	No	No	No	Yes	No	Yes	No	No
13192	34	26	0	1	1	1	0	Yes	0		0	0		0		15-19		No		No	No	No	No	No	No		No	No	No
13193	34	23	0	1	1	1	0	Yes	0		0	0		0		15-19		Yes	Has no partner	No	Yes	Yes	No	No	No			No	No
13194	34	23	0	1	1	1	1	Yes	1	0	0	0	0	0	0	15-19		Yes	Has a main partner	Yes	Yes	No		No	No	No	No	No	No	Hybrid	No	Yes	No	No
13195	34	23	0	1	1	1	0	Yes	0		0	0		0		15-19		Yes	Has no partner	No	No	No	No	No	Yes	Yes	No	Yes	No
13204	34	23	0	0	0	1	0	Yes	0		0	0		0		15-19		No	Has no partner	No	No	No	No	No	No			No	No
13206	34	23	0	1	1	1	1	Yes	1	0	0	0	0	0	0	15-19		No	Has a main partner	No	No	No	No	No	No	No	No	No	No	Community-concierge	No	Yes	No	No
13214	34	23	0	1	1	1	0	Yes	0		0	0		0		15-19		Yes	Has no partner	Yes	Yes	No	No	No	No				No
13215	34	23	0	1	1	1	0	Yes	0		0	0		0		15-19		No	Has no partner	No	No	No	No	No
13217	34	23	0	0	0	1	0	Yes	0		0	0		0		15-19		Yes	Has no partner	Yes	No	No	No	No	No	No	Yes	No	No
13218	34	23	0	0	0	1	0	Yes	0		0	0		0		15-19		Yes	Has a main partner	No	No	No	No	No	No	No	Yes	No	No
13220	34	23	0	1	1	1	0	Yes	0		0	0		0		15-19		Yes	Has no partner	No	No	No	No	No	No			No	No
13225	34	23	0	0	0	1	0	Yes	0		0	0		0		15-19		No	Has no partner	No	No	No	No	No	No			No	No
13235	34	23	0	1	1	1	0	Yes	0		0	0		0		15-19		No	Has no partner	No	No	No	No	No	No			No	No
13239	34	23	0	1	1	1	0	Yes	0		0	0		0		15-19		No	Has no partner	No	No	No	No	No	No			No	No
13244	34	23	0	1	1	1	0	Yes	0		0	0		0		15-19		Yes	Has a main partner	No	No	No	No	No	Yes	No	Yes	No	Yes
13246	34	23	0	0	1	1	0	Yes	0		0	0		1		15-19		Yes	Has no partner	Yes	No	No	No	No	No			No	No
13263	34	19	0	1	1	1	0	Yes	0		0	0		0		15-19		No	Has a main partner	No	No	No	No	No	No	No	No	No	No
13268	34	19	0	1	1	1	0	Yes	0		0	0		0		15-19		No	Has a main partner	No	No	No	No	No	No	No	No	No	No
13269	34	19	0	1	1	1	0	Yes	0		0	0		0		15-19		No	Has no partner	No	No	No	No	No	No	No	No	No	No
13273	34	19	0	0	0	1	0	Yes	0		0	0		0		15-19		Yes	Has no partner	No	No	No	No	No	No	No	No	No	No
13275	34	19	0	0	0	1	0	Yes	0		0	0		0		15-19		Yes	Has no partner	Yes	Yes	No	No	No	No			No	No
13302	34	19	0	1	1	1	0	Yes	0		0	0		0		15-19		Yes	Has a main partner	No	No	No	No	No	No	No	Yes	No	Yes
13455	34	16	0	1	1	1	1	Yes	1	0	0	0	0	0	0	15-19		Yes	Has a main partner	No	No	No	No	No	No	No	Yes	No	No	Community-concierge	No	Yes	No	No
13519	34	16	0	1	1	1	0	Yes	0		0	0		0		15-19		Yes	Has no partner	No	No	No	No	No	No			No	No
13565	34	16	0	1	1	1	0	Yes	0		0	0		0		15-19		Yes	Has no partner	No	Yes	No	No	No	No			No	No
13566	34	13	0	0	0	1	0	Yes	0		0	0		0		15-19		Yes	Has a main partner	Yes	No	No	No	No	No	No	Yes	No	No
13573	34	13	0	1	1	1	1	Yes	1	0	0	0	0	0	0	15-19		Yes	Has no partner	Yes	No	Yes	No	No	No	No	Yes	No	No	Community-concierge	No	Yes	No	No
13596	34	13	0	0	0	1	0	Yes	0		0	0		0		15-19		No	Has a main partner	No	No	No	No	No	No	No	No	No	No
13613	34	16	0	1	1	1	0	Yes	0		0	0		0		15-19		No	Has no partner	No	No	No	No	No	No			No	No
13631	34	16	0	0	0	1	0	Yes	0		0	0		0		15-19		No	Has no partner	No	No	No	No	No	No			No	No
13637	34	16	0	0	0	1	0	Yes	0		0	0		0		15-19		Yes	Has a main partner	Yes	No	No	No	No	No			No	No
13800	34	9	0	1	1	1	1	No	1	0	0	0	0	0	0	15-19														Community-concierge	No	Yes	No	No
13823	34	9	0	1	1	1	0	Yes	0		0	0		0		15-19		Yes	Has a main partner	Yes	No	No	No	No	No	No	No	No	No
13843	34	9	0	1	1	1	0	Yes	0		0	0		0		15-19		No	Has no partner	No	No	No	No	No	No			No	No
13845	34	9	0	1	1	1	0	Yes	0		0	0		0		15-19		No	Has no partner	No	No	No	No	No	No			No	No
13939	34	5	0	1	1	1	0	Yes	0		0	0		0		20-24		No	Has no partner	No	No	No	No	No	No	No	No	No	No
13941	34	5	0	0	0	1	0	Yes	0		0	0		0		20-24		Yes	Has a main partner	No	Yes	No	No	No	Yes	Yes	Yes	No	No
14074	34	2	0	1	1	1	0	Yes	0		0	0		0		15-19		No	Has no partner	No	No	No	No	No	No			No	No
3367	35	298	0	1	1	1	0	Yes	0		0	0		0		15-19		No	Has no partner	No	No	No	No	No	No			No	No
3410	35	298	0	1	1	1	0	Yes	0		0	0		0		20-24		No	Has a main partner		No	No	No	No	No	No	No	No	No
3411	35	298	0	1	1	1	0	Yes	0		0	0		0		15-19		No	Has a main partner	No	No	No	No	No	No	No	No	No	No
3415	35	298	0	1	1	1	1	Yes	1	0	1	0	0	0	0	20-24		No	Has a main partner		No	No	No	No	No	No	No	No	No	Hybrid	No	No	Yes	No
3474	35	293	0	1	1	1	0	Yes	0		0	0		0		15-19		Yes	Has no partner	No	No	No	No	No	No			No	No
3478	35	293	0	1	1	1	1	Yes	1	0	1	1	0	0	0	15-19		Yes	Has a main partner	No	No	No	No	No		No	Yes	No	No	Hybrid	No	No	No	No
3480	35	293	0	1	1	1	0	Yes	0		0	0		0		15-19		No	Has no partner	No	Yes	No	No	No	No			No	No
3481	35	293	0	1	1	1	1	Yes	1	0	1	1	0	0	0	15-19		Yes	Has a main partner	No	No	No	No	No		No	Yes	No	No	Hybrid	No	No	Yes	No
3482	35	293	0	1	1	1	0	Yes	0		0	0		0		15-19		Yes	Has a main partner	No	No	No	No					No	No
3483	35	293	0	1	1	1	0	Yes	0		0	0		0		15-19		Yes	Has no partner	No	Yes	No	No	No	No			No	No
3484	35	293	0	1	1	1	0	Yes	0		0	0		0		15-19		Yes	Has no partner	No	No	No	No
3486	35	293	0	1	1	1	0	Yes	0		0	0		0		15-19		Yes	Has no partner	No	Yes	No	No	No	No		No
3487	35	293	0	1	1	1	0	Yes	0		0	0		0		15-19		Yes	Has no partner	No	No	No	No	No	No			No	No
3493	35	293	0	0	0	1	0	Yes	0		0	0		0		20-24		No	Has no partner	No	No	No	No	No		No	No	No	No
3494	35	293	0	1	1	1	0	Yes	0		0	0		0		15-19		Yes	Has a main partner	No	No	No	No	No		No	No	No	No
3496	35	293	0	1	1	1	0	Yes	0		0	0		0		15-19		Yes	Has a main partner	No	No	No	No	No		No	Yes	No	No
3500	35	293	0	0	0	1	0	Yes	0		0	0		0		20-24		No	Has a main partner	No	No	No	No	No	No	No	No	No	Yes
3501	35	293	0	1	1	1	0	Yes	0		0	0		0		15-19		Yes	Has a main partner	No	No	No	No	No		No	Yes	No	No
3502	35	293	0	1	1	1	0	No	0		0	0		0		15-19
3515	35	293	0	1	1	1	0	Yes	0		0	0		0		20-24		Yes	Has a main partner	Yes	Yes	No	No	No		No	Yes	No	No
3516	35	293	0	0	0	1	0	Yes	0		0	0		0		20-24		Yes	Has a main partner	Yes	Yes	No	No	No		No	Yes	No	No
3519	35	293	0	1	1	1	1	Yes	1	0	1	1	0	0	0	20-24		Yes	Has a main partner	No	Yes	No	Yes	Yes		Yes	Yes	No	No	Hybrid	No	No	Yes	No
3525	35	293	0	1	1	1	0	Yes	0		0	0		0		15-19		Yes	Has a main partner	No	No	No	No	No	No	Yes	No	No	No
3526	35	293	0	0	0	1	0	Yes	0		0	0		0		15-19		No	Has a main partner	No	No	No	No	No	No			No	No
3527	35	293	0	1	1	1	1	Yes	1	0	1	1	0	0	0	20-24		Yes	Has a main partner	No	Yes	No	No	No		Yes	Yes	No		Hybrid	No	No	Yes	No
3532	35	293	0	1	1	1	0	No	0		0	0		0		15-19
3534	35	293	0	1	1	1	1	Yes	1	0	1	1	0	0	0	15-19		Yes	Has a main partner	No	Yes	Yes	No	No		No	Yes	No	Yes	Hybrid	No	No	Yes	No
3535	35	292	0	0	0	1	0	Yes	0		0	0		0		15-19		Yes	Has no partner	No	No	No	No	No	No			No	No
3537	35	292	0	0	0	1	0	Yes	0		0	0		0		20-24		No	Has a main partner		No	No	No	No		No	No	No	No
3542	35	291	0	0	0	1	0	Yes	0		0	0		0		15-19		Yes	Has no partner	No	No	No	No	No	No	No	Yes	No	No
3543	35	291	0	1	1	1	0	Yes	0		0	0		0		15-19		No	Has a main partner	No	No	No	No	No	No			No	No
3545	35	291	0	1	1	1	0	Yes	0		0	0		0		15-19		Yes	Has no partner	No	Yes	Yes	No	No	No			No	No
3546	35	291	0	1	1	1	0	Yes	0		0	0		0		15-19		Yes	Has a main partner		Yes	No	No	No		No	Yes	No	No
5114	35	219	0	1	1	1	0	Yes	0		0	0		0		15-19		No	Has no partner	No	No	No	No	No	No				No
5116	35	219	0	1	1	1	0	Yes	0		0	0		0		15-19		Yes	Has no partner	No	No	No	No	No	No			No	No
5136	35	219	0	1	1	1	1	Yes	1	0	1	1	0	0	0	20-24		Yes	Has a main partner	No	Yes	No	Yes	Yes	Yes	No	Yes	No	No	Hybrid	No	Yes	No	No
5138	35	219	0	1	1	1	1	Yes	1	0	1	1	0	0	0	15-19		Yes	Has a main partner	No	No	No	No	No	No	No	Yes	No	No	Hybrid	No	No	No	No
5140	35	219	0	1	1	1	0	Yes	0		0	0		0		20-24		No	Has a main partner	No	No	No		No	No	No		No	No
5145	35	219	0	1	1	1	0	Yes	0		0	0		0		15-19		No	Has no partner	No	No	No	No	No	No			No	No
5147	35	219	0	1	1	1	0	Yes	0		0	0		0		15-19		No	Has no partner	No	No	No	No	No	No			No	No
5148	35	219	0	1	1	1	0	Yes	0		0	0		0		15-19		No	Has a main partner	No	No	No	No	No	No			No	No
5150	35	219	0	1	1	1	0	Yes	0		0	0		0		20-24		Yes	Has a main partner	Yes	No	No		No	No	Yes	Yes		No
5153	35	219	0	1	1	1	0	Yes	0		0	0		0		15-19		Yes	Has no partner	No	No	No	No	No	No			No	No
5531	35	208	0	1	1	1	0	Yes	0		0	0		0		20-24		Yes	Has no partner	Yes	Yes	No	No	No	Yes	No	Yes	No	No
5710	35	205	0	1	1	1	1	Yes	1	0	1	1	0	0	0	20-24		Yes	Has a main partner	No	No	No	No	No	Yes	No	Yes	Yes		Hybrid	No	No	No	No
5712	35	205	0	1	1	1	0	Yes	0		0	0		0		20-24		Yes	Has a main partner	No	No	Yes	No	No	Yes	No	Yes	No	No
5713	35	205	0	1	1	1	0	Yes	0		0	0		0		20-24		No	Has a main partner	No	Yes	No	No	No	No			No	No
5716	35	205	0	1	1	1	0	Yes	0		0	0		0		20-24		Yes	Has a main partner	No	No	No	No	No	No	No	Yes	No	No
5750	35	205	0	1	1	1	0	Yes	0		0	0		0		15-19		No	Has no partner	No	No	No	No	No	No			No	No
5752	35	205	0	1	1	1	0	Yes	0		0	0		0		15-19		Yes	Has no partner	No	No	No	Yes	No	No			No	No
5757	35	205	0	1	1	1	0	Yes	0		0	0		0		15-19		No	Has a main partner	No	No	No	No	No	No	No	No	No	No
5765	35	205	0	1	1	1	0	Yes	0		0	0		0		20-24		Yes	Has a main partner	No	Yes	Yes	No	No	No			No	No
5841	35	202	0	1	1	1	1	Yes	1	0	1	1	0	0	0	20-24		No	Has a main partner		No	No		No	Yes	No	No	No	No	Hybrid	No	No	Yes	No
5843	35	202	0	1	1	1	1	Yes	1	0	1	1	0	0	0	20-24		Yes		Yes	No	No	No		No	No	Yes	No	Yes	Hybrid	No	No	Yes	No
5900	35	201	0	1	1	1	1	Yes	1	1	1	1	0	0	0	20-24		Yes	Has a main partner	Yes	No	Yes	Yes	Yes	No	No	Yes	No	No	Hybrid	No	No	Yes	No
5905	35	201	0	1	1	1	0	Yes	0		0	0		0		15-19		No	Has a main partner	No	No	No	No	No	No	No	No	No	No
5929	35	201	0	1	1	1	1	Yes	1	0	1	1	0	0	0	15-19		Yes	Has a main partner	Yes	No	No	Yes	Yes	No	No	Yes	Yes	No	Hybrid	No	Yes	No	No
6056	35	198	0	1	1	1	0	Yes	0		0	0		0		15-19		Yes	Has no partner	No	No	No	No	No	No
6153	35	198	0	1	1	1	0	Yes	0		0	0		0		15-19		No	Has no partner	No		No	No	No	No			No	No
6183	35	198	0	0	0	1	0	Yes	0		0	0		0		20-24		No	Has a main partner	No	No	No	No	No	No	No	No	No	No
6192	35	198	0	1	1	1	0	Yes	0		0	0		0		20-24		Yes	Has a main partner	No	Yes	Yes	No	No	Yes	No	No	No	No
6223	35	192	0	1	1	1	1	Yes	1	0	1	0	0	0	0	20-24		No	Has a main partner	Yes	No	No		No	No	No	No	No	No	Hybrid	No	Yes	No	No
6274	35	191	0	1	1	1	1	Yes	1	0	1	0	0	0	0	15-19		Yes	Has no partner	No	Yes	Yes	No	No	No	No	No	No	No	Hybrid	No	No	Yes	No
6307	35	191	0	1	1	1	0	Yes	0		0	0		0		15-19		Yes	Has no partner	No	No	No	No	No	No			No	No
6341	35	189	0	1	1	1	1	Yes	1	0	1	0	0	0	0	20-24		Yes	Has no partner	Yes	Yes	No	No	No	No	No	Yes	No	No	Hybrid	No	No	Yes	No
6342	35	189	0	1	1	1	1	Yes	1	0	1	0	0	0	0	20-24		Yes	Has a main partner	Yes	Yes	No	No	No	Yes	No	Yes	No	No	Hybrid	No	No	No	No
6343	35	189	0	1	1	1	0	Yes	0		0	0		0		20-24		Yes	Has a main partner	No	No	No	No	No	No	No	Yes	No	No
6344	35	189	0	1	1	1	1	Yes	1	0	1	0	0	0	0	20-24		Yes	Has a main partner	Yes	Yes	Yes	No	No	Yes	No	Yes	No		Hybrid	No	No	Yes	No
6345	35	189	0	1	1	1	1	Yes	1	0	1	0	0	0	0	20-24		Yes	Has a main partner	Yes	Yes	No	No	No	No	No	Yes	No	No	Hybrid	No	No	Yes	No
6346	35	189	0	1	1	1	0	Yes	0		0	0		0		20-24		Yes	Has a main partner	No	Yes	No	No	No	Yes	No	No	No	No
6347	35	189	0	1	1	1	1	Yes	1	0	1	0	0	0	0	20-24		Yes	Has a main partner	Yes	Yes	No	No	No	No	No	Yes	No	No	Hybrid	No	Yes	No	No
6348	35	189	0	1	1	1	1	Yes	1	0	1	0	0	0	0	20-24		Yes	Has a main partner	Yes	Yes	No	No	No	No	No	Yes	No	No	Hybrid	No	No	Yes	No
6349	35	189	0	1	1	1	1	Yes	1	0	1	0	0	0	0	20-24		Yes	Has a main partner	No	No	No	No	No	Yes	No	Yes	No	No	Hybrid	No	Yes	No	No
6350	35	189	0	1	1	1	1	Yes	1	0	1	0	0	0	0	20-24		Yes	Has a main partner	No	No	Yes	No	No	Yes	No	Yes	No	No	Hybrid	No	No	No	No
6351	35	189	0	1	1	1	1	Yes	1	0	1	0	0	0	0	20-24		Yes	Has a main partner	Yes	No	No	Yes	No	No	No	Yes	Yes	No	Hybrid	No	No	Yes	No
6352	35	189	0	1	1	1	1	Yes	1	0	1	0	0	0	0	20-24		Yes	Has a main partner	Yes	Yes	No	No	No	No	No	Yes	Yes	No	Hybrid	No	No	Yes	No
6353	35	189	0	1	1	1	1	Yes	1	0	1	0	0	0	0	20-24		Yes	Has a main partner	Yes	Yes	No	No	No	No	No	Yes	No	No	Hybrid	No	No	Yes	No
6355	35	189	0	1	1	1	1	Yes	1	0	1	0	0	0	0	20-24		Yes	Has a main partner	Yes	Yes	Yes	No	No	No	No	Yes	Yes	No	Hybrid	No	Yes	No	No
6356	35	189	0	1	1	1	1	Yes	1	0	1	0	0	0	0	20-24		Yes	Has a main partner	Yes	No	No	No	No	No	No	Yes	No	No	Hybrid	No	No	Yes	No
6357	35	189	0	1	1	1	1	Yes	1	0	1	0	0	0	0	20-24		Yes	Has a main partner	Yes	Yes	No	No	No	Yes	No	Yes	No	No	Hybrid	No	No	Yes	No
6358	35	189	0	1	1	1	1	Yes	1	0	1	0	0	0	0	20-24		Yes	Has a main partner	Yes	Yes	Yes	No	No	Yes	No	Yes	No	No	Hybrid	No	Yes	No	No
6359	35	189	0	1	1	1	0	Yes	0		0	0		0		20-24		Yes	Has no partner	No	No	Yes	No	No	No	No		No	No
6361	35	189	0	1	1	1	0	Yes	0		0	0		0		20-24		Yes	Has a main partner	Yes	No	No	No	No	No	No	Yes	No	Yes
6362	35	189	0	1	1	1	0	Yes	0		0	0		0		20-24		Yes	Has a main partner	Yes	No	No	No	No	No	No	Yes	No	Yes
6363	35	189	0	1	1	1	0	Yes	0		0	0		0		20-24		Yes	Has a main partner	No	Yes	Yes	No	No	Yes	No	Yes	No	No
6364	35	189	0	1	1	1	0	Yes	0		0	0		0		20-24		Yes	Has a main partner	Yes	Yes	No	No	No	Yes	No	Yes	No	No
6365	35	189	0	1	1	1	1	Yes	1	0	1	0	0	0	0	20-24		Yes	Has a main partner	Yes	Yes	No	No	No	No	No	Yes	No	No	Hybrid	No	Yes	No	No
6367	35	189	0	1	1	1	1	Yes	0		0	0	0	0	0	20-24		Yes	Has a main partner	Yes	No	No	No	No	No	No	No	No	No					No
6368	35	189	0	0	0	1	0	Yes	0		0	0		0		20-24		Yes	Has no partner	Yes	Yes	No	No	No	Yes	No	Yes	No	No
6369	35	189	0	1	1	1	0	Yes	0		0	0		0		15-19		Yes	Has a main partner	Yes	No	Yes	No	No	No	No	No	No	No
6370	35	189	0	1	1	1	1	Yes	1	0	1	0	0	0	0	20-24		Yes	Has no partner	Yes	Yes	No	No	No	No	No	Yes	No	No	Hybrid	No	No	Yes	No
6371	35	189	0	1	1	1	1	Yes	1	1	1	0	1	0	0	20-24		Yes	Only casual partner(s)	Yes	Yes	No	No	No	Yes	No	No	No	No	Hybrid	No	No	Yes	No
6372	35	189	0	1	1	1	1	Yes	1	0	1	0	0	0	0	20-24		Yes	Has a main partner	Yes	Yes	No	No	No	No	No	No	No	No	Hybrid	No	No	Yes	No
6373	35	189	0	1	1	1	1	Yes	1	0	1	0	0	0	0	20-24		Yes	Has no partner	Yes	Yes	Yes	No	No	Yes	No	Yes	No	Yes	Hybrid	No	Yes	No	No
6374	35	189	0	1	1	1	0	Yes	0		0	0		0		15-19		Yes	Has no partner	No	Yes	Yes	No	No	No			No	No
6375	35	189	0	1	1	1	0	Yes	0		0	0		0		15-19		Yes	Has a main partner	Yes	No	No	No	No	No	No	Yes	No	No
6376	35	189	0	1	1	1	0	Yes	0		0	0		0		20-24		Yes	Has a main partner	Yes	No	No	No	No	Yes	No	Yes	No	No
6377	35	189	0	0	0	1	0	Yes	0		0	0		0		20-24		Yes	Has a main partner	Yes	Yes	No	No	No	Yes	No	Yes	No
6378	35	189	0	1	1	1	1	Yes	1	0	1	0	0	0	0	15-19		Yes	Has a main partner	Yes	Yes	Yes	No	No	No	No	Yes	Yes	No	Hybrid	No	Yes	No	No
6379	35	189	0	1	1	1	1	Yes	1	0	1	0	1	0	0	15-19		Yes	Has a main partner	Yes	Yes	No	No	No	No	No	Yes	No	No	Hybrid	No	Yes	No	No
6380	35	189	0	1	1	1	1	Yes	1	0	1	0	0	0	0	20-24		Yes	Has a main partner	Yes	No	No	No	Yes	No	Yes	No	No	No	Hybrid	No	No	No	No
6381	35	189	0	1	1	1	1	Yes	1	0	1	0	0	0	0	15-19		Yes	Has a main partner	No	No	No	No	No	No	No	Yes	No	No	Hybrid	No	No	Yes	No
6382	35	189	0	1	1	1	1	Yes	1	0	1	0	0	0	0	15-19		Yes	Has a main partner		No	No	No	No	No	No	Yes	No	Yes	Hybrid	No	Yes	No	No
6383	35	189	0	1	1	1	1	Yes	1	0	1	0	0	0	0	20-24		Yes	Has a main partner	No	Yes	No	No	No	No	No	Yes	No	No	Hybrid	No	Yes	No	No
6384	35	189	0	1	1	1	0	Yes	0		0	0		0		15-19		Yes	Has a main partner	No	Yes	Yes	No	No	No	No	No	No	No
6385	35	189	0	1	1	1	1	Yes	1	0	1	0	0	0	0	20-24		Yes	Has a main partner	Yes	No	No	Yes	No	No	No	Yes	No	No	Hybrid	No	No	Yes	No
6386	35	189	0	1	1	1	1	Yes	1	0	1	0	0	0	0	15-19		Yes	Has a main partner	Yes	Yes	No	No	No	Yes	No	Yes	No	No	Hybrid	No	Yes	No	No
6387	35	189	0	1	1	1	0	Yes	0		0	0		0		20-24		Yes	Has a main partner	Yes	No	No	No	No	Yes	No	Yes	No	No
6389	35	189	0	1	1	1	1	Yes	1	0	1	0	0	0	0	15-19		Yes	Has a main partner	Yes	Yes	Yes	Yes	No	No	No	Yes	No	No	Hybrid	No	No	Yes	No
6390	35	189	0	1	1	1	1	Yes	1	0	1	0	0	0	0	15-19		Yes	Has a main partner	No	Yes	No	No	No	No	No	Yes	No	No	Hybrid	No	No	Yes	No
6391	35	189	0	1	1	1	1	Yes	1	0	1	0	0	0	0	15-19		Yes	Has a main partner	Yes	No	No	No	No	No	No	Yes	No	Yes	Hybrid	No	No	Yes	No
6392	35	189	0	1	1	1	1	Yes	1	0	1	0	0	0	0	15-19		Yes	Has a main partner	Yes	No	No	No	No	No	No	Yes	Yes	No	Hybrid	No	Yes	No	No
6393	35	189	0	1	1	1	1	Yes	1	0	1	0	0	0	0	15-19		No	Has no partner	No	No	No	No	No	No			No	No	Hybrid	No	No	Yes	No
6394	35	189	0	1	1	1	1	Yes	1	1	1	0	0	0	0	20-24		Yes	Has a main partner	Yes	No	No	No	No	No	No	Yes	No	No	Hybrid	Yes	No	No	No
6395	35	189	0	1	1	1	1	Yes	1	0	1	0	0	0	0	20-24		Yes	Has a main partner	Yes	No	Yes	No	No	No	No	Yes	No	No	Hybrid	No	No	Yes	No
6396	35	189	0	1	1	1	1	Yes	1	0	1	0	0	0	0	20-24		Yes	Has a main partner	Yes	Yes	No	No	No	Yes	No	Yes	Yes	No	Hybrid	No	Yes	No	No
6397	35	189	0	1	1	1	1	Yes	1	0	1	0	0	0	0	20-24		Yes	Has a main partner	Yes	Yes	No	No	No	No	No	Yes	No	No	Hybrid	No	Yes	No	No
6398	35	189	0	1	1	1	1	Yes	1	0	1	0	0	0	0	20-24		No	Has a main partner	No	Yes	No	No	No	No	No	No	No	No	Hybrid	No	Yes	No	No
6584	35	186	0	1	1	1	1	Yes	1	0	1	0	0	0	0	20-24		Yes	Has a main partner	Yes	No	No	No	No	No	No	Yes	No	No	Hybrid	No	Yes	No	No
6586	35	186	0	1	1	1	0	Yes	0		0	0		0		20-24		No	Has a main partner	No	No	No	No	No	No	No	No	No	No
6590	35	186	0	1	1	1	0	Yes	0		0	0		0		20-24		Yes	Has no partner	No	No	Yes	No	No	No	No	No	No	No
6593	35	186	0	1	1	1	0	Yes	0		0	0		0		20-24		Yes	Has a main partner	Yes	No	No	No	No	Yes	No	Yes	No	Yes
6609	35	186	0	1	1	1	1	Yes	1	0	1	0	0	0	0	15-19		Yes	Has a main partner	No	No	No	No	No	No	No	Yes	No	No	Hybrid	No	Yes	No	No
6616	35	186	0	1	1	1	0	Yes	0		0	0		0		15-19		No	Has no partner	No	No	No	No	No	No			No	No
6617	35	186	0	1	1	1	0	Yes	0		0	0		0		15-19		Yes	Has a main partner	Yes	No	No	No	No	No	No	Yes	No	No
6620	35	186	0	1	1	1	0	Yes	0		0	0		0		15-19		Yes	Has no partner	Yes	Yes	No	No	Yes	No	No	No	No	No
6621	35	186	0	1	1	1	1	Yes	1	0	1	0	0	0	0	15-19		Yes	Has a main partner	Yes	Yes	No	No	Yes	No	No	Yes	No	Yes	Hybrid	No	No	Yes	No
6625	35	186	0	1	1	1	0	Yes	0		0	0		0		15-19		Yes	Has no partner	Yes	No	No	No	No	No			No	No
6626	35	186	0	1	1	1	1	Yes	1	0	1	0	0	0	0	15-19		Yes	Has a main partner	Yes	Yes	No	No	No	No	No	No	No	No	Hybrid	No	Yes	No	No
6630	35	186	0	1	1	1	1	Yes	1	0	1	0	0	0	0	20-24		Yes	Has no partner	Yes	Yes	No	No	Yes	No	No	Yes	No	No	Hybrid	No	No	Yes	No
6633	35	186	0	0	0	1	0	Yes	0		0	0		0		20-24		Yes	Has a main partner	Yes	Yes	No	No	No	Yes	No	No	No	No
6634	35	186	0	1	1	1	0	Yes	0		0	0		0		15-19		Yes	Has a main partner	Yes	No	No	No	No	No	No	No	No	No
6636	35	186	0	1	1	1	1	Yes	0		0	0	0	0	0	20-24		Yes	Has a main partner	Yes	Yes	No	No	No	No	No	Yes	No	No					No
6641	35	186	0	1	1	1	0	Yes	0		0	0		0		15-19		Yes	Has no partner	No	Yes	No	No	No	No	Yes	No	No	No
6643	35	186	0	1	1	1	1	Yes	1	0	1	0	0	0	0	20-24		Yes	Has a main partner	Yes	Yes	No	No	No	No	No	Yes	Yes	Yes	Hybrid	No	No	Yes	No
6645	35	186	0	1	1	1	1	Yes	1	0	1	0	0	0	0	20-24		Yes	Has a main partner	Yes	Yes	No		Yes	Yes	Yes	Yes	No	No	Hybrid	No	Yes	No	No
6647	35	186	0	1	1	1	0	Yes	0		0	0		0		20-24		Yes	Has a main partner	Yes	No	No	No	No	No	No	Yes	No	No
6649	35	186	0	1	1	1	0	Yes	0		0	0		0		15-19		Yes	Has no partner	Yes	Yes	No	No	No	No			No	No
6662	35	186	0	1	1	1	0	Yes	0		0	0		0		15-19		Yes	Has a main partner	No	No	Yes	No	No	No	No	Yes	No	No
6676	35	186	0	1	1	1	0	Yes	0		0	0		0		15-19		No	Has no partner	No	No	No	No	No	No			No	No
6677	35	186	0	1	1	1	1	Yes	1	0	1	0	0	0	0	20-24		Yes	Has a main partner	Yes	Yes	No	No	No	Yes	No	Yes	No	No	Hybrid	No	Yes	No	No
6678	35	186	0	1	1	1	0	Yes	0		0	0		0		15-19		Yes	Has no partner	Yes	No	No	No	No	No	No	No	No	No
6679	35	186	0	1	1	1	1	Yes	1	0	1	0	0	0	0	20-24		Yes	Has a main partner	Yes	Yes	No	No	No	No	No	Yes	No		Hybrid	No	Yes	No	No
6680	35	186	0	1	1	1	1	Yes	1	0	1	0	0	0	0	20-24		Yes	Has a main partner	Yes	Yes	No	No	Yes	No	No	No	No	No	Hybrid	No	No	Yes	No
6681	35	186	0	1	1	1	0	Yes	0		0	0		0		15-19		Yes	Has no partner	No	Yes	Yes	No	No	No			No	No
6682	35	186	0	1	1	1	0	Yes	0		0	0		0		15-19		Yes	Has no partner	No	Yes	Yes	No	No	No			No	No
6683	35	186	0	1	1	1	0	Yes	0		0	0		0		20-24		Yes		No	No	No	No	No	No	No	Yes	No	No
6685	35	186	0	1	1	1	0	Yes	0		0	0		0		20-24		Yes	Has no partner	Yes	Yes	No	No	Yes	No	No	Yes	No	No
6686	35	186	0	1	1	1	0	Yes	0		0	0		0		15-19		No	Has no partner	No	No	No	No	No	No			No	No
6687	35	186	0	1	1	1	1	Yes	1	0	1	0	0	0	0	15-19		No	Has a main partner	No	No	No	No	No	No	No	No	No	No	Hybrid	No	Yes	No	No
6688	35	186	0	1	1	1	1	Yes	1	0	1	0	0	0	0	20-24		Yes	Has a main partner	Yes	No	No	No	No	Yes	No	Yes	No	No	Hybrid	No	No	Yes	No
6689	35	186	0	1	1	1	1	Yes	1	0	1	0	0	0	0	20-24		Yes	Has a main partner	Yes	No	Yes	No	No	Yes	Yes	Yes	No	No	Hybrid	No	No	Yes	No
6690	35	186	0	1	1	1	1	Yes	1	0	1	0	0	0	0	20-24		Yes	Has a main partner	No	No	No	No	No	No	No	No	No	No	Hybrid	No	No	Yes	No
6693	35	186	0	1	1	1	1	Yes	1	0	1	0	0	0	0	20-24		Yes	Has no partner	No	Yes	No	No	No	No	No	Yes	No	No	Hybrid	No	No	No	No
6695	35	186	0	1	1	1	1	Yes	1	0	1	0	0	0	0	20-24		Yes	Has a main partner	No	No	Yes	No	Yes	Yes	No	Yes	No	No	Hybrid	No	No	Yes	No
6700	35	186	0	0	1	1	0	Yes	0		0	0		1		20-24		Yes	Has a main partner	Yes	No	No	No	No	No	No	Yes	No	No
6701	35	186	0	1	1	1	0	Yes	0		0	0		0		20-24		No	Has no partner	No	Yes	No	No	No	No			No	No
6833	35	180	0	1	1	1	0	Yes	0		0	0		0		15-19		Yes	Has a main partner	No	Yes	No	No	No				No	No
6835	35	180	0	1	1	1	1	Yes	1	0	1	0	0	0	0	20-24		Yes	Has a main partner	No	Yes	No	No	No	Yes	No	Yes	Yes	No	Hybrid	No	No	Yes	No
6867	35	180	0	1	1	1	1	Yes	1	0	1	0	0	0	0	20-24		Yes	Has no partner	Yes	Yes	Yes	No	Yes	No	Yes	Yes	Yes	No	Hybrid	No	Yes	No	No
6937	35	177	0	1	1	1	1	Yes	1	0	1	0	0	0	0	20-24		Yes	Has a main partner	No	Yes	Yes	No	No	No	No	Yes	No	No	Hybrid	No	No	No	No
6941	35	177	0	1	1	1	1	Yes	1	0	1	0	0	0	0	20-24		Yes	Has a main partner	No	No	No	No	No	No	No	Yes	No	No	Hybrid	No	No	Yes	No
6956	35	177	0	1	1	1	1	Yes	0		0	0	0	0	0	15-19		Yes	Has no partner	Yes	Yes	No	No	No	No	No	Yes	No	No					No
6959	35	177	0	1	1	1	0	Yes	0		0	0		0		15-19		Yes	Has no partner	No	Yes	No	No		No			No	No
6966	35	177	0	1	1	1	1	Yes	1	0	1	0	0	0	0	20-24		Yes	Has no partner	No	No	No	No	Yes	No	No	No	No	No	Hybrid	No	No	Yes	No
6969	35	177	0	1	1	0	0	Yes	0		0	0		0		15-19		Yes	Has a main partner	No	Yes	No	No	Yes	No	No	Yes	No	No
6975	35	177	0	1	1	1	0	Yes	0		0	0		0		15-19		Yes	Has no partner	No	No	No	No	No	No			No	No
6995	35	177	0	1	1	1	1	Yes	1	0	1	0	0	0	0	20-24		Yes	Has a main partner	No	No	No	No	Yes	No	No	Yes	No	No	Hybrid	No	Yes	No	No
6997	35	177	0	1	1	1	0	Yes	0		0	0		0		20-24		Yes	Has no partner	Yes	No	Yes	No	No	Yes	No	Yes	No	No
7014	35	173	0	1	1	1	1	Yes	1	0	1	0	0	0	0	20-24		Yes	Has a main partner	Yes	Yes	Yes	No	No	No	No	Yes	No	No	Hybrid	No	Yes	No	No
7015	35	173	0	1	1	1	0	Yes	0		0	0		0		15-19		Yes	Has no partner	No	No	No	Yes	No	No			No	No
7020	35	173	0	1	1	1	0	Yes	0		0	0		0		15-19		No	Has no partner	No	No	No	No	No	No			No	No
7049	35	173	0	1	1	1	1	Yes	1	0	1	0	0	0	0	15-19		Yes	Has a main partner	Yes	No	No	No	No	Yes	No	Yes	No	No	Hybrid	No	No	No	No
7053	35	173	0	1	1	1	1	Yes	1	0	1	0	0	0	0	20-24		Yes	Has a main partner	Yes	No	Yes	No	No	No	No	Yes	No	No	Hybrid	No	No	Yes	No
7059	35	173	0	1	1	1	0	Yes	0		0	0		0		20-24		Yes	Has a main partner	No	No	Yes	No	Yes	Yes	Yes	No	Yes	No
7163	35	170	0	1	1	1	0	Yes	0		0	0		0		15-19		No	Has no partner	No	Yes	No	No	No	No	No	No	No	No
7168	35	170	0	1	1	1	0	Yes	0		0	0		0		20-24		No	Has no partner	No	Yes	No	No					No	No
7171	35	170	0	1	1	1	0	Yes	0		0	0		0		15-19		No	Has no partner	No	No	No	No	No	No			No	No
7174	35	170	0	1	1	1	1	Yes	1	0	1	0	0	0	0	20-24		Yes	Has a main partner	Yes	Yes	Yes	No	No	No	No	Yes	No	No	Hybrid	No	No	Yes	No
7204	35	170	0	1	1	1	0	Yes	0		0	0		0		20-24		No	Has a main partner	No	No	No	No	No	No	No	No	No	No
7325	35	166	0	1	1	1	1	Yes	1	0	1	0	0	0	0	20-24		No	Has a main partner	No	No	No		No	No	No	No	No		Hybrid	No	No	Yes	No
7327	35	166	0	1	1	1	1	Yes	1	0	1	0	0	0	0	20-24		Yes	Has a main partner	Yes	Yes	No		No	No	No	Yes	No	No	Hybrid	No	Yes	No	No
7337	35	166	0	1	1	1	0	Yes	0		0	0		0		20-24		Yes	Has a main partner	Yes	No	Yes	No	No	No	No	Yes	No	No
7338	35	166	0	1	1	1	1	Yes	1	0	1	0	0	0	0	15-19		Yes	Has a main partner	Yes	No	No	No	No	No	No	No	No	No	Hybrid	No	No	Yes	No
7354	35	166	0	1	1	1	1	Yes	1	1	1	0	1	0	0	15-19		Yes	Has a main partner	No	Yes	No		No	No	No	No	No	No	Community-concierge	No	No	No	No
7362	35	166	0	1	1	1	1	Yes	1	0	1	0	0	0	0	15-19		Yes	Has no partner	No	No	No		Yes	No	Yes	No	No	No	Community-concierge	No	Yes	No	Yes
7498	35	156	0	1	1	1	1	Yes	1	1	1	0	0	0	0	20-24		Yes	Has a main partner	No	Yes	No	No		No	No	Yes	No	No	Hybrid	No	Yes	No	No
7501	35	156	0	1	1	1	1	Yes	1	0	1	0	0	0	0	20-24		Yes	Has a main partner	No	No	No	No	No	Yes	No	Yes	No	No	Hybrid	No	No	Yes	No
7507	35	156	0	1	1	1	1	Yes	1	0	1	0	0	0	0	15-19		Yes	Has a main partner	No	Yes	Yes	No	No	No			No	No	Hybrid	No	Yes	No	No
7532	35	153	0	1	1	1	0	Yes	0		0	0		0		20-24		Yes	Has a main partner	No	No	Yes	No	No	No	No	No	No	No
7533	35	153	0	1	1	1	0	Yes	0		0	0		0		20-24		Yes	Has a main partner	No	Yes	No	No	No		No	Yes	No	No
7535	35	153	0	1	1	1	1	Yes	1	1	1	0	0	0	0	20-24		Yes	Has a main partner	Yes	No	No	No	No	Yes	No	Yes	No	No	Community-concierge	No	No	Yes	No
7539	35	153	0	1	1	1	0	Yes	0		0	0		0		15-19		Yes	Has a main partner	Yes	No	No	No	No	Yes	No	No	No	No
7540	35	153	0	0	0	1	0	Yes	0		0	0		0		15-19		Yes	Has a main partner	No	No	No	No	No	No	No	No	No	No
7546	35	153	0	1	1	1	1	Yes	1	1	1	0	1	0	0	15-19		Yes	Only casual partner(s)	Yes	Yes	Yes	Yes	No	No	No	Yes	Yes	No	Hybrid	No	Yes	No	No
7547	35	153	0	1	1	1	1	Yes	1	0	1	0	0	0	0	15-19		No	Has a main partner	No	No	No	No	No	No			No	No	Community-concierge	No	Yes	No	No
7551	35	153	0	1	1	1	0	Yes	0		0	0		0		15-19		Yes	Has no partner	No	No	No	No	No	No			No	No
7553	35	153	0	1	1	1	1	No	1	0	1	0	0	0	0	20-24							No							Hybrid	No	Yes	No	No
7555	35	153	0	1	1	1	0	Yes	0		0	0		0		15-19		Yes	Has no partner	No	Yes	No	No	No	No			No	No
7556	35	153	0	0	0	0	0	Yes	0		0	0		0		15-19		Yes	Has no partner	No	No	No	No	No	No			No	No
7557	35	153	0	1	1	1	1	Yes	1	1	1	0	0	0	0	20-24		Yes	Has a main partner	Yes	Yes	No	No	No	No	No	Yes	No	No	Community-concierge	No	No	Yes	No
7559	35	153	0	0	0	0	0	Yes	0		0	0		0		20-24		Yes	Has a main partner	Yes	Yes	Yes	No	No	No	No	No	No	No
7561	35	153	0	1	1	1	1	Yes	1	0	1	0	0	0	0	20-24		Yes	Has no partner	No	Yes	No	No	No		No	No	No	No	Hybrid	No	Yes	No	No
7563	35	153	0	1	1	1	0	Yes	0		0	0		0		15-19		Yes	Has a main partner	Yes	No	No	No	No	No	No	Yes	No	No
7565	35	153	0	0	0	1	0	Yes	0		0	0		0		15-19		Yes	Has a main partner	No	No	No	No	No	No			No	No
7567	35	153	0	1	1	1	0	Yes	0		0	0		0		15-19		Yes	Has no partner	No	Yes	No	No	No	No			No	No
7571	35	153	0	1	1	1	0	Yes	0		0	0		0		15-19		Yes	Has a main partner	No	No	No	No		No			No	No
7573	35	153	0	1	1	1	0	Yes	0		0	0		0		15-19		Yes	Has no partner	No	No	No	No	No					No
7576	35	153	0	1	1	1	1	Yes	1	0	1	0	0	0	0	20-24		No	Only casual partner(s)	No	Yes	No	No	No	No	No	No	No	No	Community-concierge	No	No	Yes	No
7578	35	153	0	1	1	1	1	Yes	1	1	1	0	0	0	0	20-24		Yes	Has a main partner	No	Yes	No	No	No	No	No	No	No	No	Community-concierge	No	No	No	No
7580	35	153	0	1	1	1	0	Yes	0		0	0		0		15-19		Yes	Has a main partner	No	No	No	No		No			No	No
7583	35	153	0	0	0	1	0	Yes	0		0	0		0		20-24		Yes	Has a main partner	Yes	Yes	Yes	No	No	No	No	Yes	No	No
7585	35	153	0	1	1	1	1	Yes	1	0	1	0	0	0	0	15-19		Yes	Has a main partner	Yes	Yes	No	No	Yes	No	No	No	No	No	Hybrid	No	Yes	No	No
7588	35	153	0	1	1	1	0	Yes	0		0	0		0		15-19		No	Has no partner	No	No	No	No					No	No
7590	35	153	0	1	1	1	1	Yes	1	0	1	0	0	0	0	15-19		Yes	Has a main partner	Yes	Yes	No	No	No	No		Yes	No	Yes	Hybrid	No	Yes	No	No
7592	35	153	0	1	1	1	1	Yes	1	0	1	0	0	0	0	20-24		Yes	Has a main partner	Yes	No	Yes	No	No	No	No	Yes	Yes	No	Hybrid	No	Yes	No	No
7594	35	153	0	1	1	1	1	Yes	1	1	1	0	0	0	0	20-24		Yes	Has a main partner	No	No	No	No	No	No	No	No	No	No	Community-concierge	No	No	Yes	No
7596	35	153	0	1	1	1	0	Yes	0		0	0		0		20-24		Yes	Has a main partner	Yes	Yes	Yes	No	No	Yes	No	Yes	No	No
7599	35	153	0	1	1	1	0	Yes	0		0	0		0		20-24		Yes	Has a main partner	Yes	No	No	No	No	No	No	Yes	No	No
7601	35	153	0	1	1	1	0	Yes	0		0	0		0		20-24		Yes	Has no partner	No	No	No	No	No	No	No	Yes	No	No
7604	35	153	0	1	1	1	0	Yes	0		0	0		0		15-19		Yes	Has no partner	No	No	No	No	No	No			No	No
7606	35	153	0	1	1	1	0	Yes	0		0	0		0		15-19		Yes	Has a main partner	Yes	Yes	No	No	No	No	No	No	No	No
7607	35	153	0	1	1	1	1	Yes	1	0	1	0	0	0	0	20-24		No	Has a main partner	No	No	No	No	No	No	No	No	No	No	Hybrid	No	Yes	No	No
7633	35	151	0	1	1	1	0	Yes	0		0	0		0		15-19		Yes	Has no partner	Yes	Yes	Yes	No	Yes	Yes	No	Yes	No	No
7635	35	151	0	1	1	1	0	Yes	0		0	0		0		15-19		No	Has no partner	No	No	No	No	No	No			No	No
7636	35	151	0	1	1	1	0	Yes	0		0	0		0		15-19		No	Has no partner	No	No	No	No	No	No			No	No
7647	35	150	0	1	1	1	0	Yes	0		0	0		0		15-19		Yes	Has a main partner	Yes	Yes	Yes	No	No	No			Yes	No
7738	35	145	0	1	1	1	0	Yes	0		0	0		0		20-24		Yes	Has a main partner	Yes	No	No	No	No	No	No	Yes	No	No
7741	35	145	0	1	1	1	0	Yes	0		0	0		0		20-24		Yes	Has no partner	No	Yes	No	No	No	No	No	No	No	No
7788	35	145	0	1	1	1	1	Yes	1	0	1	0	0	0	0	20-24		Yes	Has a main partner	No	Yes	No	No	No	Yes	No	Yes	No	No	Hybrid	No	No	Yes	No
7790	35	145	0	1	1	1	1	Yes	1	0	1	0	0	0	0	15-19		Yes	Has a main partner	No	No	Yes	No	No	No	No	Yes	No	Yes	Hybrid	No	No	Yes	No
7986	35	138	0	1	1	1	0	Yes	0		0	0		0		20-24		Yes	Has a main partner	Yes	Yes	Yes	No	No	No	Yes	Yes	No
7989	35	138	0	0	0	1	0	Yes	0		0	0		0		20-24		Yes	Has a main partner	No	Yes	No	No	No	No	No	No	No	No
8013	35	138	0	1	1	1	0	Yes	0		0	0		0		15-19		Yes	Has a main partner	Yes	Yes	No	No	No	No	No	No	No	No
8076	35	135	0	1	1	1	1	Yes	1	0	1	0	0	0	0	15-19		Yes	Has a main partner	Yes	Yes	No	No	No	No	No	Yes	No	No	Hybrid	No	No	Yes	No
8078	35	135	0	1	1	1	1	Yes	1	0	1	0	0	0	0	20-24		No	Has no partner		Yes	No	No	No	No			No	No	Hybrid	No	No	No	No
8081	35	135	0	1	1	1	0	Yes	0		0	0		0		15-19		No	Has no partner	No	No	No	No	No	No			No	No
8082	35	135	0	1	1	1	0	Yes	0		0	0		0		15-19		Yes	Has no partner	No	No	No	No	No	No			No	No
8104	35	135	0	1	1	1	0	Yes	0		0	0		0		15-19		No	Has a main partner	No	No	No	No	No	No	No	No	No	No
8105	35	135	0	1	1	1	0	Yes	0		0	0		0		15-19		Yes	Has no partner	No	Yes	No	No	No	No	No	Yes	No	No
8106	35	135	0	1	1	1	1	Yes	1	0	1	0	0	0	0	15-19		Yes	Has a main partner	No	Yes	No	No	No	No			No	No	Hybrid	No	No	Yes	No
8107	35	135	0	1	1	1	1	Yes	1	0	1	0	0	0	0	15-19		Yes	Has a main partner	No	No	No	No	Yes	No	No	Yes	No	No	Hybrid	No	No	Yes	No
8109	35	135	0	1	1	1	1	Yes	1	0	1	0	0	0	0	20-24		Yes	Has a main partner	No	No	No	No	No	No	Yes	Yes	Yes	No	Hybrid	No	No	Yes	No
8110	35	135	0	1	1	1	1	Yes	1	0	1	0	0	0	0	20-24		Yes	Has a main partner	No	Yes	No	Yes	No	Yes	No	No	No	No	Hybrid	Yes	No	No	No
8113	35	135	0	1	1	1	1	Yes	1	0	1	0	0	0	0	20-24		Yes	Has a main partner	Yes	Yes	No	No	Yes	No	No	No	No	No	Hybrid	No	No	No	No
8114	35	135	0	1	1	1	0	Yes	0		0	0		0		15-19		Yes	Has a main partner	Yes	Yes	No	No	No	No	No	Yes	No	No
8115	35	135	0	1	1	1	1	Yes	1	0	1	0	0	0	0	20-24		Yes	Has a main partner	No	No	No	No	Yes	No	No	No	No	No	Hybrid	No	No	No	No
8116	35	135	0	1	1	1	1	Yes	1	0	1	0	0	0	0	20-24		Yes	Has a main partner	No	Yes	No	No	Yes	No	No	No	Yes	No	Hybrid	No	No	No	No
8117	35	135	0	1	1	1	1	Yes	1	0	1	0	0	0	0	20-24		Yes	Has a main partner	No	No	No	Yes	No	No	No	Yes	No	No	Hybrid	No	No	Yes	No
8118	35	135	0	1	1	1	0	Yes	0		0	0		0		15-19		Yes	Has no partner	No	Yes	Yes	No	No	No			No	No
8120	35	135	0	1	1	1	0	Yes	0		0	0		0		15-19		Yes	Has no partner	No	Yes	No	No	No	No			No	No
8129	35	135	0	1	1	1	1	Yes	1	1	1	0	0	0	0	20-24		Yes	Has a main partner	Yes	Yes	No	No	No	No	No	No	Yes	No	Community-concierge	No	No	No	No
8131	35	135	0	1	1	1	1	Yes	1	0	1	0	0	0	0	20-24		Yes	Has a main partner	Yes	No	No	No	No	Yes	No	Yes	No	No	Hybrid	No	No	Yes	No
8132	35	135	0	1	1	1	1	Yes	1	0	1	0	0	0	0	15-19		Yes	Has a main partner	Yes	Yes	No	No	No	No	No	Yes	No	No	Hybrid	No	Yes	No	No
8133	35	135	0	1	1	1	1	Yes	1	0	1	0	0	0	0	15-19		Yes	Has a main partner	Yes	Yes	No	No	No	No	No	Yes	No	No	Hybrid	No	No	Yes	No
8159	35	131	0	1	1	1	1	Yes	1	0	1	0	0	0	0	20-24		Yes	Has a main partner	Yes	Yes	No		No	Yes	No	Yes	No	No	Hybrid	No	No	Yes	No
8160	35	131	0	1	1	1	1	Yes	1	0	1	0	0	0	0	15-19		Yes	Has a main partner	Yes		No	No	No	Yes	No	Yes	No	Yes	Hybrid	No	No	Yes	No
8163	35	131	0	0	0	1	0	Yes	0		0	0		0		20-24		Yes	Has a main partner	Yes	No	No	No	No	Yes	No	Yes	No	No
8166	35	131	0	1	1	1	1	Yes	1	0	1	0	0	0	0	15-19		Yes	Has a main partner	Yes	No	No		No	No	No	Yes	No	No	Hybrid	No	Yes	No	No
8168	35	131	0	1	1	1	1	Yes	1	0	1	0	0	0	0	20-24		Yes	Has a main partner	Yes	Yes	No	No	No	Yes	No	Yes	No	Yes	Hybrid	No	No	Yes	No
8170	35	131	0	1	1	1	1	Yes	1	0	1	0	0	0	0	20-24		Yes	Has no partner	No	No	No	No	No	No	No	Yes	No	No	Hybrid	No	No	Yes	No
8179	35	131	0	1	1	1	0	Yes	0		0	0		0		20-24		Yes	Has a main partner	No	No	No	No	No	No	No	Yes	No	No
8182	35	131	0	1	1	1	1	Yes	1	0	1	0	0	0	0	20-24		No	Has a main partner	No	No	No		No	No	No	No	No	No	Hybrid	No	Yes	No	No
8183	35	131	0	1	1	1	1	Yes	1	0	1	0	0	0	0	20-24		Yes	Has no partner	Yes	Yes	Yes		No	No	No	No	No	No	Hybrid	No	No	Yes	No
8184	35	131	0	1	1	1	1	Yes	1	1	1	0	0	0	0	20-24		No	Has a main partner	No	No	No	No		No	No	No	Yes	No	Community-concierge	No	No	Yes	No
8185	35	131	0	1	1	1	0	Yes	0		0	0		0		20-24		Yes	Has a main partner	No	No	Yes		No	Yes	No	No	No	No
8187	35	131	0	1	1	1	1	Yes	1	0	1	0	0	0	0	20-24		Yes	Has a main partner	Yes	Yes	No	No	No	No	No	Yes	No	No	Hybrid	No	No	Yes	No
8188	35	131	0	1	1	1	1	Yes	1	0	1	0	0	0	0	20-24		Yes	Has a main partner	No	Yes	No	No	No	Yes	No	Yes	No	No	Hybrid	No	No	Yes	No
8196	35	131	0	1	1	1	1	Yes	1	0	1	0	0	0	0	20-24		Yes	Has a main partner	Yes	Yes	No	No	No	Yes	No	Yes	No	Yes	Hybrid	No	No	Yes	No
8199	35	131	0	1	1	1	1	Yes	1	0	1	0	0	0	0	15-19		Yes	Has a main partner	Yes	No	Yes		No	No	No	Yes	No	Yes	Hybrid	No	Yes	No	No
8208	35	131	0	1	1	1	1	Yes	1	0	1	0	0	0	0	20-24		Yes	Has a main partner	Yes	Yes	No	No	No		No	Yes	No	No	Hybrid	No	No	Yes	No
8210	35	131	0	1	1	1	1	Yes	1	0	1	0	0	0	0	20-24		Yes	Only casual partner(s)	No	No	No	Yes	Yes	No	No	No	No	No	Community-concierge	No	No	Yes	No
8211	35	131	0	1	1	1	1	Yes	1	0	1	0	0	0	0	20-24		Yes	Has a main partner	Yes	No	No	No	No	Yes	No	Yes	No	No	Hybrid	No	No	Yes	No
8212	35	131	0	1	1	1	1	Yes	1	0	1	0	0	0	0	20-24		Yes	Has a main partner	Yes	Yes	No	No	No	Yes	No	Yes	No	No	Hybrid	No	No	Yes	No
8215	35	131	0	1	1	1	1	Yes	1	0	1	0	0	0	0	15-19		Yes	Has a main partner	Yes	Yes	No		Yes	No	No	Yes	No	Yes	Hybrid	No	No	Yes	No
8216	35	131	0	1	1	1	1	Yes	1	0	1	0	0	0	0	15-19		Yes	Has a main partner	Yes	Yes	No	No	No				No	No	Hybrid	No	Yes	No	No
8220	35	131	0	1	1	1	1	Yes	1	0	1	0	0	0	0	20-24		Yes	Has a main partner	Yes	Yes	No	No	No	No	No	Yes	No	No	Hybrid	No	No	Yes	No
8221	35	130	0	1	1	1	1	Yes	1	0	1	0	0	0	0	20-24		Yes	Has a main partner	Yes	Yes	No	No	No		No	Yes	No	No	Hybrid	No	No	Yes	No
8223	35	130	0	1	1	1	1	Yes	1	0	1	0	0	0	0	20-24		Yes	Has a main partner	No	No	No	No	No	No	No	Yes	No	No	Community-concierge	No	No	Yes	No
8225	35	131	0	1	1	1	0	Yes	0		0	0		0		15-19		Yes	Has no partner	Yes	Yes	No	No	No	No			No	No
8570	35	124	0	1	1	1	0	Yes	0		0	0		0		20-24		Yes	Has a main partner	No	No	No	No	No	No	No	No	No	No
8698	35	117	0	1	1	1	0	Yes	0		0	0		0		20-24		Yes	Has a main partner	Yes	No	No	No	No	No	No	Yes	No	No
8785	35	114	0	0	0	1	0	Yes	0		0	0		0		20-24		No	Has a main partner	No	No	No	No	No	No	No	No	No	No
8790	35	114	0	1	1	1	0	Yes	0		0	0		0		20-24		Yes	Has a main partner	Yes	Yes	Yes	No	No	Yes	No	Yes	No	No
8793	35	114	0	1	1	1	0	Yes	0		0	0		0		15-19		Yes	Has a main partner	Yes	Yes	Yes	No	Yes	Yes	No	No	No	No
8796	35	114	0	1	1	1	1	Yes	1	0	1	0	0	0	0	15-19		Yes	Has a main partner	Yes	No	No	No	No	No	No	Yes	No	No	Hybrid	No	No	Yes	No
8798	35	114	0	1	1	1	0	Yes	0		0	0		0		20-24		Yes	Has a main partner	No	No	No	No	No	No	Yes	Yes	No	No
8927	35	110	0	0	0	0	0	Yes	0		0	0		0		20-24		No	Has no partner	Yes	No	No	No	No	No			No	No
8939	35	110	0	1	1	1	0	Yes	0		0	0		0		20-24		No	Has no partner	No	No	No	No	No	No			No	No
8946	35	110	0	1	1	1	1	Yes	1	0	1	0	0	0	0	15-19		Yes	Has a main partner	Yes	Yes	No	No	No	No	No	Yes	No	Yes	Hybrid	No	Yes	No	No
8948	35	110	0	1	1	1	0	Yes	0		0	0		0		15-19		Yes	Has a main partner	Yes	Yes	No	No	No	Yes	No	Yes	No	No
8953	35	110	0	1	1	1	0	Yes	0		0	0		0		15-19		Yes	Has a main partner	Yes	Yes	No	No	No	Yes	No	Yes	No	No
8955	35	110	0	1	1	1	0	Yes	0		0	0		0		20-24		Yes	Has a main partner	No	Yes	No	No	No	No	No	Yes	No	No
8957	35	110	0	1	1	1	0	Yes	0		0	0		0		20-24		Yes	Has a main partner	Yes	No	No	No	No	No	No	Yes	No	No
8962	35	110	0	1	1	1	0	Yes	0		0	0		0		15-19		Yes	Has no partner	Yes	No	No	No	No	No			No	No
8964	35	110	0	1	1	1	0	Yes	0		0	0		0		15-19		Yes	Has a main partner	Yes	No	Yes	No	No	Yes	No	Yes	No	No
8971	35	110	0	1	1	1	0	Yes	0		0	0		0		20-24		No	Has no partner	No	No	No	No	No	No	No	No	No	No
8976	35	110	0	1	1	1	0	Yes	0		0	0		0		15-19		Yes	Has a main partner	Yes	No	No	No	No	Yes	No	Yes	No	No
8977	35	110	0	0	0	1	0	Yes	0		0	0		0		20-24		Yes	Has a main partner	Yes	Yes	No	No	No	Yes	No	Yes	No	No
8979	35	110	0	0	0	1	0	Yes	0		0	0		0		20-24		Yes	Has a main partner	Yes	No	No	No	No	No	No	No	No	No
8980	35	110	0	0	0	1	0	Yes	0		0	0		0		20-24		Yes	Has a main partner	Yes	Yes	No	No	No	No	No	Yes	No	No
8983	35	110	0	1	1	1	0	Yes	0		0	0		0		20-24		Yes	Has a main partner	Yes	Yes	No	No	No	No	No	Yes	No	No
8987	35	110	0	0	0	1	0	Yes	0		0	0		0		20-24		Yes	Has a main partner	Yes	Yes	No	No	No	No	Yes	Yes	No	No
8988	35	110	0	1	1	1	1	Yes	1	0	1	0	0	0	0	15-19		Yes	Has a main partner	Yes	Yes	No	No	No	No	No	Yes	No	No	Hybrid	No	Yes	No	No
8992	35	110	0	1	1	1	0	Yes	0		0	0		0		15-19		Yes	Has a main partner	Yes	No	No	No	No	No	No	Yes	No	No
8993	35	110	0	0	0	1	0	Yes	0		0	0		0		20-24		Yes	Has a main partner	Yes	Yes	No	No	No	Yes	No	Yes	No	No
8995	35	110	0	1	1	1	1	Yes	1	0	1	0	0	0	0	20-24		No	Has no partner	Yes	Yes	No	No					No	No	Hybrid	No	Yes	No	No
9278	35	107	0	1	1	1	1	Yes	1	0	1	0	0	0	0	20-24		Yes	Has a main partner	Yes	Yes	Yes	No	Yes	No	Yes	Yes	No	No	Hybrid	No	No	Yes	No
9286	35	107	0	1	1	1	1	Yes	1	0	1	0	0	0	0	15-19		Yes	Has a main partner	Yes	Yes	No	No	No	No	No	No	No	No	Hybrid	No	Yes	No	No
9290	35	107	0	1	1	1	0	Yes	0		0	0		0		15-19		Yes	Has a main partner	No	Yes	No	No	No	No	No	No	No	No
9300	35	107	0	1	1	1	1	Yes	1	0	1	0	0	0	0	15-19		Yes	Has a main partner	No	Yes	No	No	No	No	No	Yes	No	No	Community-concierge	No	Yes	No	No
9304	35	107	0	1	1	1	0	Yes	0		0	0		0		20-24		Yes	Has a main partner	Yes	Yes	Yes	No	Yes	Yes	No	Yes	No	No
9307	35	107	0	0	0	1	0	Yes	0		0	0		0		20-24		Yes	Has a main partner	Yes	No	No	No	No	No	No	Yes	No	No
9545	35	103	0	1	1	1	1	Yes	1	0	1	0	0	0	0	20-24		Yes	Has a main partner	Yes	Yes	No	No	No	No	No	Yes	No	No	Hybrid	No	No	Yes	No
9546	35	103	0	1	1	1	0	Yes	0		0	0		0		15-19		Yes	Has no partner	Yes	Yes	No	No	No	No	No	No	No	No
9549	35	103	0	1	1	1	0	Yes	0		0	0		0		20-24		Yes	Has a main partner	Yes	Yes	No	No	Yes	Yes	No	Yes	No	No
9692	35	100	0	1	1	1	1	Yes	1	0	1	0	0	0	0	20-24		Yes	Has a main partner	No	No	No	No	No	No	Yes	Yes	No	No	Hybrid	No	No	Yes	No
9695	35	100	0	1	1	1	1	Yes	1	0	1	0	0	0	0	20-24		Yes	Has a main partner	Yes	No	No	No	No	No	No	Yes	No	No	Hybrid	No	No	Yes	No
9705	35	100	0	1	1	1	1	Yes	1	0	1	0	0	0	0	20-24		Yes	Has a main partner	Yes	Yes	No	No	No	Yes			No	No	Hybrid	No	Yes	No	No
9706	35	100	0	1	1	1	0	Yes	0		0	0		0		15-19		Yes	Has no partner	No	No	No	Yes	No	No			No	No
9707	35	100	0	1	1	1	0	Yes	0		0	0		0		15-19		Yes	Has no partner	No	No	No	No	No	No			No	No
9708	35	100	0	1	1	1	0	Yes	0		0	0		0		20-24		No	Has no partner	Yes	Yes	No	No	No	No			No	No
9719	35	100	0	1	1	1	1	Yes	1	0	1	0	0	0	0	20-24		No	Has a main partner	Yes	No	No	No	No	No	No	No	No	No	Hybrid	No	Yes	No	No
9725	35	100	0	1	1	1	1	Yes	1	0	1	0	0	0	0	20-24		Yes	Has a main partner	No	No	No	Yes	No	Yes	No	No	No	No	Community-concierge	No	No	Yes	No
9735	35	100	0	1	1	1	1	Yes	1	0	1	0	0	0	0	20-24		Yes	Has a main partner	Yes	Yes	No	No	No	Yes	No	No	No	No	Community-concierge	No	No	Yes	No
9737	35	100	0	0	1	1	0	Yes	0		0	0		1		15-19		Yes	Has no partner	Yes	No	No	No	No	No	No	Yes	No	No
9738	35	100	0	1	1	1	1	Yes	1	0	1	0	0	0	0	15-19		Yes	Has a main partner	Yes	Yes	Yes	No	Yes	No	No	Yes	No	No	Community-concierge	No	No	No	No
9741	35	100	0	1	1	1	1	Yes	1	1	1	0	0	0	0	15-19		Yes	Has a main partner	No	No	Yes	No	No	No	No	No	No	No	Community-concierge	No	No	No	No
9744	35	100	0	1	1	1	1	Yes	1	1	1	0	0	0	0	15-19		Yes	Has no partner	Yes	No	Yes	No	Yes	No	No	No	No	No	Community-concierge	No	No	Yes	No
9749	35	100	0	1	1	1	0	Yes	0		0	0		0		15-19		Yes	Has no partner	Yes	Yes	Yes	No	Yes	No	No	Yes	No	No
9753	35	100	0	1	1	1	1	Yes	1	1	1	0	0	0	0	20-24		Yes	Has a main partner	No	No	No	No	No	No	No	Yes	No	No	Community-concierge	No	No	No	No
9757	35	100	0	0	0	1	0	Yes	0		0	0		0		20-24		Yes	Has a main partner	No	No	No	No	No	No	No	Yes	No	No
9840	35	96	0	1	1	1	1	Yes	1	0	1	0	0	0	0	20-24		Yes	Has a main partner	Yes	Yes	No	No	Yes	No	Yes	Yes	No	No	Hybrid	No	Yes	No	No
9843	35	96	0	1	1	1	0	Yes	0		0	0		0		20-24		Yes	Has a main partner	Yes	No	Yes	No	No	No	No	Yes	No	No
9844	35	96	0	1	1	1	0	Yes	0		0	0		0		20-24		No	Has a main partner	No	No	No	No	No	No	No	No	No	No
9845	35	96	0	1	1	1	1	Yes	1	0	1	0	0	0	0	15-19		Yes	Has a main partner	No	No	No	No	No	No	No	Yes	No	No	Community-concierge	No	No	Yes	No
9866	35	96	0	1	1	1	0	Yes	0		0	0		0		15-19		Yes	Has a main partner	No	No	Yes	No	No	No	No	Yes	No	No
9940	35	94	0	1	1	1	1	Yes	1	0	1	0	0	0	0	20-24		Yes	Has a main partner	Yes	No	No	No	No	No	No	No	No	No	Hybrid	No	Yes	No	No
9942	35	94	0	0	0	1	0	Yes	0		0	0		0		20-24		Yes	Only casual partner(s)	Yes	No	No	Yes	No	No	No	No	No	No
9946	35	94	0	1	1	1	1	Yes	1	0	1	0	0	0	0	15-19		Yes	Has a main partner	Yes	Yes	No	No	No	No	No	No	No	No	Hybrid	No	No	No	No
9948	35	94	0	1	1	1	1	Yes	1	0	1	0	0	0	0	15-19		Yes	Has a main partner	Yes	Yes	Yes	No	Yes	No	No	No	Yes	No	Hybrid	No	No	Yes	No
9954	35	94	0	1	1	1	0	Yes	0		0	0		0		20-24		Yes	Has a main partner	Yes	Yes	Yes	No	No	No	No	Yes	No	No
9956	35	94	0	1	1	1	1	Yes	1	0	1	0	0	0	0	20-24		Yes	Has a main partner	Yes	Yes	No	No	No	Yes	No	Yes	No	No	Hybrid	No	No	No	No
9960	35	94	0	1	1	1	0	Yes	0		0	0		0		15-19		Yes	Has a main partner	No	Yes	No	No	No	No	No	Yes	No	No
9971	35	94	0	1	1	1	0	Yes	0		0	0		0		20-24		Yes	Has a main partner	Yes	No	No	No	No	No	No	Yes	No	No
10014	35	94	0	1	1	1	1	Yes	1	0	1	0	0	0	0	15-19		Yes	Has a main partner	Yes	Yes	Yes	Yes	Yes	No	Yes	No	No	No	Hybrid	No	Yes	No	No
10183	35	89	0	1	1	1	0	Yes	0		0	0		0		20-24		No	Has no partner		No	No	No	No	No			No	No
10184	35	89	0	1	1	1	0	Yes	0		0	0		0		15-19		Yes	Has no partner	No	No	No	No	No	No			No	No
10186	35	89	0	1	1	1	1	Yes	1	0	1	0	0	0	0	15-19		Yes	Has a main partner	Yes	Yes	No	No	Yes	No	No	No	No	No	Hybrid	No	No	Yes	No
10189	35	89	0	1	1	1	1	Yes	1	1	1	0	0	0	0	20-24		No	Has a main partner	No	No	No	No	No	No	No	No	No	No	Hybrid	No	Yes	No	No
10196	35	89	0	1	1	1	1	Yes	1	0	1	0	0	0	0	20-24		Yes	Has a main partner	Yes	Yes	No	No	No	No	No	Yes	No	No	Hybrid	No	No	Yes	No
10200	35	89	0	1	1	1	0	Yes	0		0	0		0		20-24		Yes	Has a main partner	Yes	No	No	No	Yes	No	No		No	No
10201	35	89	0	1	1	1	1	Yes	1	0	1	0	0	0	0	20-24		Yes	Has a main partner	Yes	Yes	Yes	No	No	No	No	Yes	Yes	No	Hybrid	No	Yes	No	No
10202	35	89	0	1	1	1	1	Yes	1	0	1	0	0	0	0	20-24		Yes	Has a main partner	Yes	No	No	No	No	No		Yes	No	No	Hybrid	No	No	No	No
10205	35	89	0	1	1	1	1	Yes	1	1	1	0	0	0	0	15-19		Yes	Has a main partner	No	No	No	No	No	No	No	Yes	No	No	Community-concierge	No	Yes	No	No
10208	35	89	0	1	1	1	1	Yes	1	1	1	0	1	0	0	15-19		Yes		Yes	No	No	No	No	No	No	Yes	No	No	Community-concierge	No	Yes	No	No
10211	35	89	0	1	1	1	0	Yes	0		0	0		0		20-24		Yes	Has a main partner	No	No	No	No	No	No			No	No
10212	35	89	0	1	1	1	0	Yes	0		0	0		0		20-24		Yes	Has a main partner	No	No	No	No	No	No	No	Yes	No	No
10216	35	89	0	1	1	1	0	Yes	0		0	0		0		20-24		No	Has a main partner	No	No	No	No	No	No			No	No
10264	35	86	0	1	1	1	0	No	0		0	0		0		15-19
10266	35	86	0	1	1	1	0	No	0		0	0		0		15-19
10271	35	86	0	1	1	1	0	Yes	0		0	0		0		20-24		Yes	Has a main partner	Yes	No	No	No	No	Yes	No	Yes	No	No
10277	35	86	0	1	1	1	0	Yes	0		0	0		0		20-24		Yes	Has a main partner	Yes	No	No	No	No	No	No	Yes	No	No
10281	35	86	0	1	1	1	0	Yes	0		0	0		0		20-24		No	Has no partner	Yes	No	No	No					No	No
10282	35	76	0	1	1	1	0	Yes	0		0	0		0		15-19		Yes	Has no partner	No	Yes	No	No	No	No			No	No
10285	35	86	0	0	0	1	0	Yes	0		0	0		0		15-19		Yes	Has a main partner	No	No	No	No	No	No	No	Yes	No	No
10286	35	86	0	1	1	1	0	Yes	0		0	0		0		20-24		Yes	Has a main partner	Yes	No	No	No	No	No	No	Yes	No	No
10290	35	86	0	1	1	0	0	Yes	0		0	0		0		20-24		No	Has no partner	No	No	No	No	No	No
10302	35	86	0	1	1	1	1	Yes	1	0	1	0	0	0	0	20-24		Yes	Has a main partner	No	No	No	No	No	No	No	Yes	No	No	Community-concierge	No	Yes	No	No
10306	35	86	0	1	1	1	1	Yes	1	0	1	0	0	0	0	20-24		Yes	Has a main partner	Yes	No	No	No	No	No	No	Yes	No	No	Community-concierge	No	Yes	No	No
10315	35	86	0	1	1	1	0	Yes	0		0	0		0		20-24		Yes	Has no partner	Yes	No	No	No	No	No	No	Yes	No	No
10333	35	86	0	1	1	1	0	Yes	0		0	0		0		15-19		Yes	Has a main partner	No	No	Yes	No	No	No	No	Yes	No	No
10339	35	86	0	1	1	1	0	Yes	0		0	0		0		15-19		Yes	Has a main partner	No	No	No	Yes	No		No	Yes	No	No
10342	35	86	0	1	1	1	0	Yes	0		0	0		0		15-19		Yes	Has a main partner	No	No	No	No	No	No	No	Yes	No	No
10388	35	82	0	1	1	1	1	No	1	1	1	0	0	0	0	20-24														Community-concierge	No	Yes	No	No
10445	35	82	0	1	1	1	1	Yes	1	0	1	0	0	0	0	20-24		Yes	Has a main partner	No	Yes	Yes	No	No	No	No	Yes	No	No	Hybrid	No	No	Yes	No
10456	35	82	0	1	1	1	0	Yes	0		0	0		0		20-24		No	Has a main partner	No	No	No	No	No	No			No	No
10501	35	82	0	1	1	1	1	Yes	1	0	1	0	0	0	0	15-19		Yes	Has no partner	No	Yes	No	No	No	No	No	Yes	No	No	Hybrid	No	No	Yes	No
10505	35	82	0	1	1	1	1	Yes	1	0	1	0	0	0	0	20-24		Yes	Has a main partner	Yes	No	No	No	No	No	No	No	No	No	Hybrid	No	No	No	No
10509	35	82	0	0	0	1	0	Yes	0		0	0		0		20-24		Yes	Has no partner	No	No	No	No	No	No	No	Yes	No	No
10510	35	82	0	1	1	1	0	Yes	0		0	0		0		15-19		Yes	Has a main partner	No	Yes	No	No	No	No			No	No
10538	35	79	0	1	1	1	1	Yes	1	0	1	0	0	0	0	20-24		Yes	Has a main partner	Yes	No	No	No	No	No	No	Yes	No	No	Hybrid	No	Yes	No	No
10541	35	79	0	1	1	1	1	Yes	1	0	1	0	0	0	0	20-24		Yes	Has a main partner	No	No	No	No	No	No	No	Yes	No	No	Hybrid	No	No	Yes	No
10546	35	79	0	1	1	1	0	Yes	0		0	0		0		15-19		Yes	Has no partner	Yes	No	No	No	No	No			No	No
10573	35	79	0	1	1	1	1	Yes	1	0	1	0	0	0	0	20-24		Yes	Has a main partner	Yes	No	No	No	No	No	No	Yes	No	No	Hybrid	No	Yes	No	No
10577	35	79	0	1	1	1	0	Yes	0		0	0		0		20-24		Yes	Has a main partner	Yes	No	No	No	No	Yes	No	Yes	No	No
10621	35	82	0	1	1	1	1	Yes	1	1	1	0	0	0	0	20-24		No	Has a main partner	No	No	No	No	No	Yes	No	No	No	No	Community-concierge	No	Yes	No	No
10624	35	82	0	1	1	1	1	Yes	1	0	1	0	0	0	0	20-24		Yes	Has a main partner	No	No	No	No	No	Yes	No	Yes	No	No	Hybrid	No	No	Yes	No
10629	35	82	0	1	1	1	1	Yes	1	0	1	0	0	0	0	20-24		Yes	Has a main partner	Yes	No	No	No	No	No	No	No		Yes	Hybrid	No	No	Yes	No
10640	35	82	0	0	0	1	0	Yes	0		0	0		0		20-24		Yes	Has a main partner	Yes	No	No	No	No	Yes	No	Yes	No	No
10650	35	82	0	1	1	1	0	Yes	0		0	0		0		20-24		Yes	Has a main partner	Yes	Yes	No		No	No	No	No	No	No
10655	35	82	0	1	1	1	1	Yes	1	0	1	0	0	0	0	15-19		Yes	Has a main partner	Yes	Yes	No	No	No	No	No	Yes	No	No	Hybrid	No	No	Yes	No
10666	35	82	0	1	1	1	1	Yes	1	0	1	0	0	0	0	15-19		Yes	Has a main partner	Yes	No	No	No	No	No	No	Yes	No	No	Hybrid	No	Yes	No	No
10699	35	82	0	1	1	1	0	Yes	0		0	0		0		15-19		Yes	Has no partner	Yes	Yes	No	No	No	No			No	No
10735	35	79	0	1	1	1	1	Yes	1	0	1	0	1	0	0	20-24		Yes	Has a main partner	No	No	No	No	Yes	No	No	Yes	No	No	Community-concierge	No	Yes	No	No
10868	35	75	0	1	1	1	1	Yes	1	0	1	0	1	0	0	15-19		Yes	Has a main partner	Yes	Yes	Yes	No	No	No	No	Yes		No	Community-concierge	No	No	No	No
11085	35	75	0	1	1	1	1	Yes	1	0	1	0	0	0	0	15-19		Yes	Has a main partner	Yes	Yes	No	No	No	No	No	Yes	No	Yes	Hybrid	No	Yes	No	No
11105	35	75	0	1	1	1	0	Yes	0		0	0		0		15-19		No	Has a main partner	Yes	No	No	No	No	No	No	No	No	No
11115	35	75	0	0	0	1	0	Yes	0		0	0		0		20-24		Yes	Has a main partner	Yes	No	No	No	No	Yes	No	No	No	No
11119	35	75	0	1	1	1	0	Yes	0		0	0		0		20-24		Yes	Has a main partner	Yes	No	No	No	Yes	Yes	No	No	No	No
11126	35	75	0	1	1	1	1	Yes	1	0	1	0	0	0	0	20-24		Yes	Has no partner	Yes	No	No	No	No	No	No	Yes	No	No	Hybrid	No	No	No	No
11140	35	75	0	1	1	1	1	Yes	1	0	1	0	0	0	0	20-24		Yes	Has a main partner	No	No	No	No	No	No			Yes	No	Hybrid	No	No	No	No
11221	35	72	0	0	0	1	0	Yes	0		0	0		0		15-19		No	Has no partner	No	No	No	No	No	No			No	No
11250	35	72	0	1	1	1	0	Yes	0		0	0		0		20-24		Yes	Has a main partner	No	No	No	No	No	Yes	No	Yes	No	Yes
11251	35	72	0	0	0	1	0	Yes	0		0	0		0		20-24		No	Has no partner	No	No	No	No	No	No			No	No
11262	35	72	0	0	0	1	0	Yes	0		0	0		0		20-24		No	Has a main partner	No	No	No		No	No	No	No	No	No
11263	35	72	0	1	1	1	0	Yes	0		0	0		0		20-24		Yes	Has a main partner	No	No	No	No	No	No	No	Yes	No	No
11264	35	72	0	1	1	1	0	Yes	0		0	0		0		20-24		Yes	Has no partner	Yes	Yes	Yes	No	No	No			No	No
11321	35	82	0	1	1	1	1	Yes	1	0	1	0	0	0	0	20-24		Yes	Has a main partner	Yes	No	No	No	No	No	No	Yes	No	No	Hybrid	No	No	No	No
11365	35	68	0	1	1	1	1	Yes	1	0	1	0	0	0	0	20-24		Yes	Has a main partner	Yes	Yes	No	No	No	Yes	No	Yes	No	No	Community-concierge	No	Yes	No	No
11389	35	68	0	1	1	1	0	Yes	0		0	0		0		20-24		Yes	Has a main partner	Yes	Yes	No	No	No	No	No	Yes	No	No
11435	35	65	0	1	1	1	0	Yes	0		0	0		0		15-19		No	Has no partner	No	No	No	No	No	No			No	No
11440	35	65	0	1	1	1	0	Yes	0		0	0		0		15-19		Yes	Has no partner	No	No	No	No	No	No			No	No
11450	35	65	0	1	1	1	0	Yes	0		0	0		0		15-19		Yes	Has a main partner	No	No	No	No	No	No	No	No	No	No
11471	35	65	0	1	1	1	0	Yes	0		0	0		0		15-19		Yes	Has no partner	No	No	No	No	No	No			No	No
11475	35	65	0	1	1	1	1	Yes	1	0	1	0	0	0	0	15-19		Yes	Has a main partner	No	No	No		No	No	No	Yes	No	No	Hybrid	No	No	No	No
11480	35	65	0	1	1	1	1	Yes	1	1	1	0	0	0	0	15-19		Yes	Has a main partner	No	No	No	No	No	No	No	No	No	No	Community-concierge	No	No	Yes	No
11481	35	65	0	0	0	1	0	Yes	0		0	0		0		15-19		Yes	Has no partner	No	No	No	No	No	No			No	No
11669	35	58	0	0	0	1	0	Yes	0		0	0		0		15-19		No	Has a main partner	No	No	No	No	No		No	No	No	No
11696	35	58	0	1	1	1	0	Yes	0		0	0		0		15-19		Yes	Has no partner	No	No	No	No	No	No			No	No
11803	35	58	0	1	1	1	0	Yes	0		0	0		0		15-19		No	Has no partner	No	No	No	No					No	No
11805	35	58	0	1	1	1	0	Yes	0		0	0		0		15-19		Yes	Has no partner	No	No	No	No	No	No			No	No
11822	35	58	0	1	1	1	0	Yes	0		0	0		0		15-19		Yes	Has no partner	No	No	No	No	No	No			No	No
11891	35	54	0	1	1	1	1	Yes	1	0	1	0	0	0	0	15-19		Yes	Has a main partner	Yes	No	No	Yes	No	No	No	No	No	No	Community-concierge	No	No	No	No
12085	35	51	0	1	1	1	1	Yes	1	1	1	0	0	0	0	15-19		Yes	Has a main partner	Yes	No	No	No	No	No	No	Yes	No		Community-concierge	No	No	No	No
12090	35	51	0	1	1	1	0	Yes	0		0	0		0		15-19		No	Has a main partner	No	No	No	No	No	No			No	No
12091	35	51	0	1	1	1	1	Yes	1	0	1	0	0	0	0	15-19		Yes	Has no partner	No	No	No	No	No	No			No	No	Hybrid	No	No	Yes	No
12092	35	51	0	1	1	1	0	Yes	0		0	0		0		15-19		Yes	Has no partner	No	No	No	No	No	No			No	No
12107	35	51	0	0	0	1	0	Yes	0		0	0		0		15-19		Yes	Has no partner	No	No	No	No	No	No			No	No
12172	35	47	0	0	0	1	0	Yes	0		0	0		0		15-19		Yes	Has a main partner	Yes	No	No	No	No	Yes	No	No	No	No
12174	35	47	0	1	1	1	0	Yes	0		0	0		0		15-19		Yes	Has a main partner	No	Yes	No	No	No	No	No	Yes	No	No
12185	35	47	0	0	0	1	0	Yes	0		0	0		0		15-19		Yes	Has no partner	No	No	Yes	No	No	No			No	No
12329	35	44	0	1	1	1	0	Yes	0		0	0		0		20-24		Yes	Has a main partner	No	No	No	No	No	No	No	Yes	No	No
12334	35	44	0	1	1	1	0	Yes	0		0	0		0		15-19		No	Has no partner	No	Yes	No	No	No	No			No	No
12388	35	44	0	1	1	1	0	No	0		0	0		0		15-19
12464	35	44	0	1	1	1	0	Yes	0		0	0		0		15-19		Yes	Has no partner	No	Yes	No		No	No				No
12467	35	44	0	1	1	1	0	Yes	0		0	0		0		15-19		Yes	Has a main partner	No	No	No	No	No	No			No	No
12498	35	44	0	1	1	1	0	Yes	0		0	0		0		15-19		Yes	Has no partner	No	No	No	No	No	No			No	No
12525	35	44	0	1	1	1	0	Yes	0		0	0		0		15-19		No	Has no partner	No	No	No	No	No	No			No	No
12533	35	44	0	1	1	1	0	Yes	0		0	0		0		15-19		No	Has a main partner	No	No	No	No	No	Yes	No	No	No	No
12537	35	44	0	1	1	1	1	Yes	1	0	0	0	0	0	0	15-19		Yes	Has no partner	No	No	Yes		No	No			No	No	Community-concierge	No	No	Yes	Yes
12540	35	44	0	1	1	1	1	Yes	1	0	1	0	0	0	0	15-19		Yes	Has no partner	Yes	Yes	Yes	No	No	No	No	Yes	No	No	Hybrid	No	No	Yes	No
12545	35	44	0	1	1	1	0	Yes	0		0	0		0		15-19		Yes	Has no partner	No	No	No	No	No	No			No	No
12589	35	44	0	1	1	1	0	Yes	0		0	0		0		15-19		No	Has no partner	No	No	No	No	No	No
12630	35	44	0	1	1	1	0	Yes	0		0	0		0		15-19		Yes	Has no partner	No	No	No	No					No	No
12634	35	44	0	0	0	1	0	Yes	0		0	0		0		15-19		No	Has no partner	No	No	No	No	No	No				No
12641	35	44	0	1	1	1	0	Yes	0		0	0		0		20-24		No	Has a main partner	No	No	No	No	No	No	No	No	No	No
12679	35	44	0	1	1	1	0	Yes	0		0	0		0		15-19		Yes	Has no partner	No	No	Yes	No	No	No			No	No
12707	35	44	0	1	1	1	0	Yes	0		0	0		0		15-19		No	Has no partner	No	No	No	No	No	No			No	No
12710	35	44	0	1	1	1	0	Yes	0		0	0		0		15-19		No	Has no partner	No	No	No	No	No	No			No	No
12739	35	40	0	1	1	1	0	Yes	0		0	0		0		15-19		Yes	Has no partner	No	No	No	No	No	No				No
12745	35	40	0	1	1	1	0	Yes	0		0	0		0		15-19		Yes	Has no partner	No	Yes	No	No	No	No			No	No
12747	35	40	0	0	0	1	0	Yes	0		0	0		0		15-19		No	Has no partner	No	No	No		No	No				No
12749	35	40	0	1	1	1	0	Yes	0		0	0		0		15-19		No	Has no partner	No	No	No	No	No	No	No	No	No	No
12751	35	40	0	0	0	1	0	Yes	0		0	0		0		15-19		Yes	Has no partner	No	No	Yes	No	No	No			No	No
12752	35	44	0	1	1	1	0	Yes	0		0	0		0		15-19		Yes	Has a main partner	No	No	Yes	No	No	No	No	No	No	No
12757	35	40	0	1	1	1	0	Yes	0		0	0		0		15-19		Yes	Has no partner	No	Yes	No	No	No	No			No	No
12758	35	40	0	1	1	1	0	Yes	0		0	0		0		15-19		Yes	Has a main partner	No	No	No		Yes	No	No	Yes	No	Yes
12759	35	44	0	1	1	1	0	Yes	0		0	0		0		15-19		Yes	Has a main partner	No	Yes	No		No	No
12760	35	40	0	1	1	1	1	Yes	1	0	0	0	0	0	0	15-19		No	Has a main partner	No	No	No	No	No	No	No	No	No	No	Community-concierge	No	No	Yes	No
12762	35	40	0	1	1	1	0	Yes	0		0	0		0		15-19		Yes	Has no partner	No	No	No	No	No	No				No
12763	35	40	0	1	1	1	0	Yes	0		0	0		0		15-19		Yes	Has no partner	No	Yes	No		No	No			No	No
12775	35	44	0	1	1	1	0	Yes	0		0	0		0		15-19		Yes	Has a main partner	No	No	Yes	No	No	No	No	Yes	No	No
12845	35	37	0	1	1	1	0	Yes	0		0	0		0		15-19		Yes	Has no partner	No	No	No	No	No	No				No
12846	35	37	0	1	1	1	0	Yes	0		0	0		0		15-19		No	Has no partner	No	No	No	No					No	No
12847	35	37	0	1	1	1	0	Yes	0		0	0		0		15-19		Yes	Has no partner	No	No	Yes	No					No	No
12864	35	37	0	0	0	1	0	Yes	0		0	0		0		15-19		No	Has a main partner	No	No	No	No	No	No	No	No	No	No
12870	35	37	0	0	0	1	0	Yes	0		0	0		0		15-19		No	Has a main partner	No	No	No	No	No	No			No	No
12878	35	37	0	1	1	1	1	Yes	1	0	0	0	0	0	0	15-19		Yes	Has a main partner	No	No	No	No	No	No	No	Yes	No	Yes	Community-concierge	No	Yes	No	No
12879	35	37	0	1	1	1	0	Yes	0		0	0		0		15-19		Yes	Has no partner	No	No	Yes	No	No	No			No	No
12894	35	37	0	1	1	1	0	Yes	0		0	0		0		15-19		Yes	Has no partner	No	No	No	Yes						No
12898	35	37	0	1	1	1	1	Yes	1	0	0	0	0	0	0	15-19		No	Has a main partner	No	No	No	No	No	No	No	No	No	No	Hybrid	No	Yes	No	No
12905	35	37	0	1	1	1	0	Yes	0		0	0		0		15-19		No	Has no partner	No	No	No		No	No				No
12925	35	37	0	1	1	1	0	Yes	0		0	0		0		15-19		Yes	Has no partner	No	No	No	No	No	No			No	No
12931	35	37	0	0	0	1	0	Yes	0		0	0		0		15-19		Yes	Has a main partner	No	No	Yes	No	No	No				No
12951	35	37	0	1	1	1	0	Yes	0		0	0		0		15-19		Yes	Has a main partner	No	Yes	No	No					No	No
12969	35	33	0	1	1	1	0	Yes	0		0	0		0		15-19		No	Has no partner	No	No	No	No	No	No				No
12980	35	33	0	1	1	1	0	Yes	0		0	0		0		15-19		Yes	Has a main partner	No	No	No		No	No	No	Yes	No	No
12984	35	33	0	1	1	1	0	Yes	0		0	0		0		15-19		No	Has no partner	No	No	No	No	No	No			No	No
12990	35	33	0	1	1	1	0	Yes	0		0	0		0		15-19		Yes	Has a main partner	Yes		No		No	No	No	No	No	No
12991	35	33	0	1	1	1	0	Yes	0		0	0		0		15-19		Yes	Has a main partner	Yes	No	Yes		No	No
12997	35	33	0	1	1	1	0	Yes	0		0	0		0		15-19		Yes	Has no partner	No	No	No		No	No				No
12999	35	33	0	1	1	1	0	Yes	0		0	0		0		15-19		Yes	Has a main partner	No	No	No	No	No	No	No	No	No	No
13013	35	33	0	1	1	1	0	Yes	0		0	0		0		15-19		No	Has no partner	No	No	No	No	No	No			No	No
13022	35	33	0	0	0	1	0	Yes	0		0	0		0		15-19		No	Has no partner	No	No	No	No	No	No
13024	35	33	0	0	0	1	0	Yes	0		0	0		0		15-19		Yes	Has a main partner	No	No	Yes	No	No	No
13026	35	33	0	1	1	1	0	Yes	0		0	0		0		15-19		Yes	Has no partner	No	No	Yes	No	No	No
13030	35	33	0	1	1	1	0	Yes	0		0	0		0		15-19		Yes	Has no partner	No	Yes	No	No					No	No
13034	35	33	0	1	1	1	0	Yes	0		0	0		0		15-19		Yes	Has a main partner	No	No	No	No	No	No	No	No	No	No
13040	35	33	0	1	1	1	1	Yes	1	0	0	0	0	0	0	15-19		Yes	Has a main partner	Yes	Yes	No	No	Yes	Yes	No	No	No	No	Hybrid	No	Yes	No	No
13044	35	33	0	1	1	1	0	No	0		0	0		0		15-19
13060	35	33	0	1	1	1	0	Yes	0		0	0		0		15-19		Yes	Has no partner	No	No	Yes	No	No	No			No	No
13183	35	26	0	0	0	1	0	Yes	0		0	0		0		15-19		Yes	Has no partner	No	Yes	No	No	No	No	No	No	No	No
13184	35	26	0	0	0	1	0	Yes	0		0	0		0		15-19		Yes	Has a main partner	Yes	Yes	Yes	No	No	No	Yes	No	Yes	No
13197	35	23	0	1	1	1	0	Yes	0		0	0		0		15-19		No	Has a main partner	No	No	No	No	No	No			No	No
13198	35	23	0	1	1	1	1	Yes	1	0	0	0	0	0	0	15-19		Yes	Has a main partner	Yes	Yes	No	No	No	No	No	Yes	No	No	Hybrid	No	No	No	No
13199	35	23	0	1	1	1	0	Yes	0		0	0		0		15-19		Yes	Has no partner	No	No	No	No	No	No			No	No
13200	35	23	0	1	1	1	1	Yes	1	0	0	0	0	0	0	15-19		Yes	Has a main partner	Yes	No	Yes	No	No	No	No	Yes	No	No	Community-concierge	No	No	No	No
13201	35	23	0	1	1	1	0	Yes	0		0	0		0		15-19		Yes	Has a main partner	No	No	Yes	No	No	No	No	No	No	No
13205	35	23	0	0	0	1	0	Yes	0		0	0		0		15-19		Yes	Has no partner	No	No	No	No	No	No			No	No
13207	35	23	0	1	1	1	0	Yes	0		0	0		0		20-24		Yes	Has no partner	No	No	No	No	No	No			No	No
13210	35	23	0	1	1	1	0	Yes	0		0	0		0		15-19		No	Has no partner	No	No	No	No	No	No			No	No
13213	35	23	0	1	1	1	0	Yes	0		0	0		0		15-19		Yes	Has no partner	No	No	No	No	No	No			No	No
13216	35	23	0	1	1	1	0	Yes	0		0	0		0		15-19		Yes	Has no partner	No	No	No	No	No	No			No	No
13219	35	23	0	1	1	1	0	Yes	0		0	0		0		15-19		No	Has no partner	No	No	No	No	No	No			No	No
13248	35	23	0	1	1	1	0	Yes	0		0	0		0		15-19		Yes	Has a main partner	No	No	No	No	No	No	No	Yes	No	No
13271	35	19	0	1	1	1	0	Yes	0		0	0		0		15-19		Yes	Has no partner	No	No	No	No	No	No			No	No
13272	35	19	0	1	1	1	0	Yes	0		0	0		0		15-19		No	Has a main partner	No	No	No	No	No	No		No	No	No
13277	35	19	0	0	0	1	0	Yes	0		0	0		0		15-19		Yes	Has no partner		No	No	No	No					No
13283	35	19	0	1	1	1	0	Yes	0		0	0		0		15-19		Yes	Has a main partner	Yes	No	Yes	No	No	Yes	No	Yes	No	No
13308	35	19	0	1	1	1	0	Yes	0		0	0		0		15-19		Yes	Has a main partner	No	No	No	No	No	No	No	Yes	No	No
13309	35	19	0	0	0	1	0	Yes	0		0	0		0		15-19		Yes	Has a main partner	No	No	No	No	No	No	No	Yes	No	No
13557	35	13	0	1	1	1	0	Yes	0		0	0		0		15-19		Yes	Has a main partner	Yes	Yes	Yes	No	No	No	No	No	No	No
13562	35	13	0	1	1	1	0	Yes	0		0	0		0		15-19		Yes	Has a main partner	Yes	Yes	Yes	No	No	No	No	Yes	No	No
13814	35	9	0	0	0	1	0	Yes	0		0	0		0		15-19		No	Has a main partner	Yes	No	No	No	No	No	No	No	No	No
13816	35	9	0	1	1	1	0	Yes	0		0	0		0		15-19		No	Has no partner	No	No	No	No	No	No			No	No
13821	35	9	0	1	1	1	1	Yes	1	0	0	0	0	0	0	15-19		No		No	No	No	No	No	No			No	No	Community-concierge	No	Yes	No	No
13827	35	9	0	1	1	1	0	Yes	0		0	0		0		15-19		Yes	Has no partner	No	Yes	No	No	No	No			No	No
13837	35	9	0	1	1	1	1	No	1	0	0	0	0	0	0	15-19														Community-concierge	No	Yes	No	No
13916	35	6	0	1	1	1	0	Yes	0		0	0		0		15-19		Yes	Has a main partner	Yes	No	No	No	No	Yes	No	Yes	No	No
13925	35	6	0	1	1	1	0	Yes	0		0	0		0		15-19		Yes	Has a main partner	No	Yes	No	No	No	No	No	No		Yes
13927	35	6	0	1	1	1	0	Yes	0		0	0		0		15-19		Yes	Has a main partner	No	No	No		No	No			No	No
13930	35	6	0	1	1	1	0	Yes	0		0	0		0		15-19		Yes	Has a main partner	No	Yes	No	No	No	Yes	No	Yes	No	No
13947	35	5	0	1	1	1	0	Yes	0		0	0		0		15-19		Yes	Has a main partner	No	No	No	No	No	No	No	Yes	No	No
14053	35	2	0	0	0	1	0	Yes	0		0	0		0		15-19		No	Has no partner	No	Yes	No	No	No	No			No	No
14065	35	2	0	1	1	1	0	Yes	0		0	0		0		15-19		No	Has no partner	Yes	No	No	No	No	No			No	No
3344	36	298	0	1	1	1	0	Yes	0		0	0		0		15-19		No	Has a main partner	No	No	No	No	No	No	No	No	No	No
3348	36	298	0	1	1	1	0	Yes	0		0	0		0		15-19		Yes	Has no partner	No	No	No	No	Yes	No	Yes	No	No	No
3363	36	298	0	0	0	0	0	Yes	0		0	0		0		15-19		No	Has no partner	No	No	No	No	No	No			No	No
3364	36	298	0	0	0	1	0	Yes	0		0	0		0		15-19		No	Has no partner	No	No	No	No	No	No			No	No
3370	36	298	0	1	1	1	0	Yes	0		0	0		0		15-19		Yes	Has no partner	Yes	No	Yes	No	No	No	No	Yes	No	No
3379	36	298	0	1	1	1	1	Yes	1	0	1	1	0	0	0	15-19		No	Has a main partner	No	No	No	No	No	No	No	No	No	No	Hybrid	No	No	Yes	No
3381	36	298	0	1	1	1	0	Yes	0		0	0		0		20-24		Yes	Has a main partner	No	Yes	No	No	No	No	No	No	No	No
3383	36	298	0	1	1	1	1	Yes	1	0	1	0	0	0	0	20-24		Yes	Has a main partner		No	No	No	No	Yes	No	Yes	No	No	Hybrid	No	Yes	No	No
3388	36	298	0	1	1	1	1	Yes	0		0	0	0	0	0	20-24		Yes	Has a main partner		No	No	No	No	Yes	No	Yes	No	No					No
3396	36	298	0	0	0	1	0	Yes	0		0	0		0		20-24		Yes	Has a main partner	No	Yes	Yes	No	No	No	No	No	No	No
3400	36	298	0	1	1	1	1	Yes	1	0	1	1	0	0	0	15-19		Yes	Has a main partner	No	No	No	No	No	No	No	Yes	No	No	Hybrid	No	Yes	No	No
3401	36	298	0	0	0	1	0	Yes	0		0	0		0		20-24		Yes	Has a main partner	No	No	No	No	No	Yes	No	Yes	No	Yes
3403	36	298	0	1	1	1	0	Yes	0		0	0		0		15-19		Yes	Has no partner	No	No	No	No	No	No	No	No	No	No
3404	36	298	0	1	1	1	0	Yes	0		0	0		0		20-24		No	Has a main partner	No	No	No	No	No	No			No	No
3406	36	298	0	1	1	1	1	Yes	1	0	1	1	0	0	0	20-24		Yes	Has a main partner	Yes	No	No	No	Yes	No	No	Yes	No	No	Hybrid	No	No	Yes	No
3409	36	298	0	1	1	1	1	Yes	1	0	1	1	0	0	0	15-19		No	Has a main partner			No	No	No	No	No	No	No	No	Hybrid	No	No	Yes	No
3413	36	298	0	0	0	1	0	Yes	0		0	0		0		20-24		Yes	Has a main partner	No	No	No	No	Yes	Yes	No	Yes	No	No
3418	36	298	0	1	1	1	1	Yes	1	0	1	1	0	0	0	20-24		Yes	Has a main partner	No	No	Yes	No	No	No	No	No	No	No	Hybrid	No	Yes	No	No
3419	36	297	0	1	1	1	0	Yes	0		0	0		0		20-24		No	Has a main partner	No	No	No	No	No	No	No	No	No	No
3422	36	297	0	1	1	1	0	Yes	0		0	0		0		15-19		Yes	Has a main partner	No	No	Yes	No	No	No	No	No	No	No
3426	36	297	0	1	1	1	0	Yes	0		0	0		0		15-19		Yes	Has a main partner		No	No	No	No	No	No	Yes	No	No
3431	36	297	0	1	1	1	0	Yes	0		0	0		0		15-19		No	Has no partner	No	No	No	No	No	No			No	No
3433	36	297	0	1	1	1	1	Yes	1	0	1	1	0	0	0	20-24		No	Has a main partner	Yes	No	No	No	No	No	No	No	No	No	Hybrid	No	Yes	No	No
3439	36	297	0	1	1	1	1	Yes	1	0	1	1	1	0	0	15-19		Yes	Has no partner	No	No	Yes	No	No	No			No	No	Hybrid	No	Yes	No	No
3442	36	297	0	1	1	1	0	Yes	0		0	0		0		15-19		Yes	Has no partner	No	No	No	No	No	No			No	No
3444	36	297	0	1	1	1	0	Yes	0		0	0		0		15-19		Yes	Has a main partner	Yes	Yes	No	No	No	No	No	Yes	No	No
3448	36	297	0	0	0	1	0	Yes	0		0	0		0		15-19		No	Has no partner	No	No	No	No	No	No			No	No
3452	36	297	0	1	1	1	0	Yes	0		0	0		0		15-19		Yes	Has no partner	No	No	No	No	No	No			No	No
3456	36	297	0	1	1	1	0	Yes	0		0	0		0		15-19		Yes	Has no partner	No	No	No	No	No	No			No	No
3458	36	297	0	0	0	1	0	Yes	0		0	0		0		15-19		No	Has a main partner	No	No	No	No	No	No			No	No
3479	36	293	0	1	1	1	0	Yes	0		0	0		0		15-19		Yes	Has a main partner	No	Yes	No	No	No	No			No	No
3495	36	293	0	1	1	1	0	Yes	0		0	0		0		15-19		Yes	Has no partner	No	No	Yes	No	No	No			No	No
3503	36	293	0	1	1	1	0	Yes	0		0	0		0		15-19		Yes	Has no partner	No	No	No	No	No	No			No	No
3504	36	293	0	1	1	1	0	Yes	0		0	0		0		15-19		No	Has a main partner	No	No	No	No	No	No			No	No
3505	36	293	0	1	1	1	0	Yes	0		0	0		0		15-19		No	Has a main partner	No	No	No	No	No	No	No	No	No	No
3507	36	293	0	0	0	1	0	Yes	0		0	0		0		15-19		No	Has no partner	No	No	No	No	No	No			No	No
3518	36	293	0	1	1	1	0	Yes	0		0	0		0		15-19		Yes	Has a main partner	No	No	No	No	No	No			No	No
3521	36	293	0	1	1	1	0	Yes	0		0	0		0		20-24		Yes	Has no partner		Yes	Yes	No	No	No	Yes	Yes	No	No
3528	36	293	0	1	1	1	0	Yes	0		0	0		0		15-19		Yes	Has a main partner	No	Yes	No	No	No		Yes	No	No	No
3536	36	292	0	1	1	1	0	Yes	0		0	0		0		15-19		No	Has no partner	No	No	No	No	No	No			No	No
3538	36	292	0	0	0	1	0	Yes	0		0	0		0		20-24		Yes	Has no partner	Yes	Yes	No	Yes	No	No	No	No	No
3539	36	292	0	1	1	1	1	Yes	1	0	1	1	0	0	0	20-24		Yes	Has a main partner	No	Yes	No	No	No	No	Yes	Yes	No	No	Hybrid	No	Yes	No	No
3540	36	291	0	0	0	1	0	Yes	0		0	0		0		15-19		No	Has a main partner	No	No	No	No	No	No	No	No	No	No
3541	36	291	0	0	0	1	0	Yes	0		0	0		0		15-19		No	Has no partner	No	No	No	No	No	No			No	No
3544	36	291	0	1	1	1	0	Yes	0		0	0		0		15-19		Yes	Has no partner	No	No	No	No	No	No			No	No
5384	36	212	0	1	1	1	0	Yes	0		0	0		0		20-24		Yes	Has a main partner	No	Yes	No	No	No	No	No	Yes	No	Yes
5386	36	212	0	1	1	1	0	Yes	0		0	0		0		15-19		No	Has a main partner	No	No	No	No	No	No			No	No
5387	36	212	0	1	1	1	1	Yes	1	0	1	0	0	0	0	20-24		No	Has no partner	No	Yes	No	No	No	No	No	No	No	No	Hybrid	No	No	Yes	Yes
5388	36	213	0	1	1	1	0	Yes	0		0	0		0		20-24		Yes	Has a main partner	Yes	Yes	Yes	No	No	Yes	No	No	No	No
5389	36	212	0	1	1	1	0	Yes	0		0	0		0		15-19		No	Has a main partner	Yes	No	No	No	No	No			No	No
5390	36	212	0	1	1	1	0	Yes	0		0	0		0		15-19		No	Has a main partner	No	No	No	No	No	Yes	No	No	No	No
5392	36	212	0	1	1	1	1	Yes	1	0	1	1	0	0	0	20-24		Yes	Has a main partner	Yes	No	No	No	No	Yes	No	Yes	No	No	Hybrid	No	No	Yes	No
5394	36	212	0	1	1	1	0	Yes	0		0	0		0		15-19		Yes	Has a main partner	Yes	No	Yes	No	No	No	No	Yes	No	No
5395	36	212	0	1	1	1	0	Yes	0		0	0		0		20-24		No	Has a main partner	No	No	No	No	No	Yes	No	No	No	No
5396	36	212	0	1	1	1	1	Yes	1	0	1	1	0	0	0	20-24		Yes	Has a main partner	Yes	No	Yes	No	No	No	No	Yes	No	No	Hybrid	No	No	No	No
5397	36	212	0	1	1	1	1	Yes	1	0	1	1	0	0	0	20-24		Yes	Has no partner		Yes	No	No	Yes	No	No	Yes	No	No	Hybrid	No	No	Yes	No
5399	36	212	0	1	1	1	0	Yes	0		0	0		0		20-24		Yes	Has no partner	Yes	Yes	No	No	No	No	No	Yes	No	No
5400	36	212	0	1	1	1	0	Yes	0		0	0		0		20-24		Yes	Has a main partner	No	No	No	No	Yes	No	No	No	No	No
5401	36	212	0	0	0	1	0	Yes	0		0	0		0		15-19		No	Has a main partner	No	No	No	No	No	No	No	No	No	No
5402	36	212	0	1	1	1	0	Yes	0		0	0		0		20-24		Yes	Has a main partner	No	No	No	No	Yes	No	No	No	No	No
5403	36	212	0	0	0	1	0	Yes	0		0	0		0		20-24		Yes	Has a main partner	Yes	No	Yes	No	No	No	No	Yes	No	No
5404	36	212	0	1	1	1	1	Yes	1	0	1	1	0	0	0	20-24		No	Has a main partner	Yes	No	No	No	No	No	No	No	No	No	Hybrid	No	No	Yes	No
5492	36	208	0	1	1	1	0	Yes	0		0	0		0		15-19		Yes	Has no partner	No	No	No	No	No	No			No	No
5505	36	208	0	1	1	1	0	Yes	0		0	0		0		15-19		Yes		No	No	No	No	Yes	No	No	Yes	No	Yes
5514	36	208	0	1	1	1	1	Yes	1	0	1	1	0	0	0	20-24		Yes	Has a main partner	Yes	No	No	No	No	No	No	Yes	No	No	Hybrid	No	No	Yes	No
5515	36	208	0	1	1	1	1	Yes	1	0	1	1	0	0	0	15-19		Yes	Has a main partner	Yes	No	No	No	No	No	No	No	No	No	Hybrid	No	No	Yes	No
5518	36	208	0	1	1	1	0	Yes	0		0	0		0		20-24		Yes	Has a main partner	No	No	No	Yes	Yes	No	Yes	Yes	No	No
5520	36	208	0	1	1	1	1	Yes	1	0	1	1	0	0	0	20-24		No	Has a main partner	Yes	No	No	No	No	No	No	No	No	No	Hybrid	No	No	Yes	No
5523	36	208	0	0	0	0	0	Yes	0		0	0		0		20-24		Yes	Has a main partner	Yes	Yes	No	Yes	No	No	No	No	No	No
5525	36	208	0	1	1	1	1	Yes	1	0	1	1	0	0	0	20-24		Yes	Has a main partner	Yes	Yes	Yes	No	No	No	No	Yes	No	No	Hybrid	No	No	No	No
5533	36	208	0	1	1	1	0	Yes	0		0	0		0		20-24		Yes	Has a main partner	No	No	No	Yes	No	Yes	No	Yes	No	No
5534	36	208	0	1	1	1	0	Yes	0		0	0		0		20-24		Yes	Has no partner	Yes	No	No	No	No	No	No	Yes	No	No
5535	36	208	0	1	1	1	0	Yes	0		0	0		0		20-24		Yes	Has a main partner	No	No	No	No	No	No	No	No	No	Yes
5537	36	208	0	1	1	1	0	Yes	0		0	0		0		20-24		Yes	Has a main partner	Yes	No	No	No	No	Yes	No	Yes	No	No
5549	36	208	0	1	1	1	1	Yes	1	0	1	1	0	0	0	20-24		Yes	Has no partner	No	Yes	Yes	No	No	No	No	Yes	No	No	Hybrid	No	No	Yes	No
5552	36	208	0	1	1	1	0	Yes	0		0	0		0		20-24		Yes	Has a main partner	No	No	No	Yes	No	No	Yes	No	No	No
5555	36	208	0	1	1	1	1	Yes	1	0	1	1	0	0	0	15-19		Yes	Has a main partner	No	No	No	No	No	No			No	No	Hybrid	No	No	Yes	No
5709	36	205	0	1	1	1	0	Yes	0		0	0		0		15-19		No	Has no partner	No	No	No	No	No	No			No	No
5711	36	205	0	0	0	1	0	Yes	0		0	0		0		15-19		Yes	Has a main partner	Yes	No	No	No	No	No	No	Yes	No	No
5717	36	205	0	1	1	1	0	Yes	0		0	0		0		15-19		Yes	Has a main partner	Yes	No	No	Yes	No	No	No	No	No	No
5724	36	205	0	1	1	1	1	Yes	1	0	1	1	0	0	0	15-19		No	Has a main partner	No	No	No	No	No	No			No	No	Hybrid	No	No	No	No
5751	36	205	0	1	1	1	1	Yes	1	0	1	1	1	0	0	15-19		Yes	Has a main partner	No	Yes	Yes	Yes	No	No	No	No	Yes	No	Hybrid	No	No	Yes	No
5753	36	205	0	1	1	1	0	Yes	0		0	0		0		15-19		Yes	Has no partner	No	No	Yes	No	No	No			No	No
5754	36	205	0	1	1	1	1	Yes	1	0	1	1	0	0	0	15-19		Yes	Has a main partner		Yes	No	No	No	No	Yes	Yes	No	No	Hybrid	No	Yes	No	No
5755	36	205	0	1	1	1	0	Yes	0		0	0		0		20-24		No	Has a main partner	Yes	No	No	No	No	Yes	No	No	No	No
5758	36	205	0	1	1	1	1	Yes	1	0	1	1	0	0	0	20-24		Yes	Has a main partner	Yes	No	No	Yes	Yes	Yes	No	No	No	No	Hybrid	No	No	No	No
5764	36	205	0	1	1	1	0	Yes	0		0	0		0		15-19		Yes	Has no partner	No	No	Yes	No	No	No				No
5852	36	201	0	1	1	1	0	Yes	0		0	0		0		15-19		Yes	Has a main partner	Yes	No	No	No	No	No			No	No
5853	36	201	0	1	1	1	0	Yes	0		0	0		0		20-24		Yes	Has a main partner	No	No	No	Yes	No	No	No	No	No	No
5855	36	201	0	1	1	1	1	Yes	1	0	1	1	0	0	0	20-24		Yes	Has a main partner	No	No	No	Yes	No	No	No	Yes	No	No	Hybrid	No	No	Yes	No
5858	36	201	0	1	1	1	0	Yes	0		0	0		0		20-24		No	Has no partner		No	No	No	No	No			No	No
5859	36	201	0	1	1	1	1	Yes	1	0	1	1	0	0	0	15-19		Yes	Has a main partner	Yes	No	No	No	Yes	Yes	Yes	Yes	No	No	Hybrid	No	Yes	No	No
5890	36	201	0	1	1	1	1	Yes	1	0	1	1	0	0	0	20-24		Yes	Has no partner	No	No	No	Yes	Yes	No	No	No	No	No	Hybrid	No	No	No	No
5891	36	201	0	1	1	1	0	Yes	0		0	0		0		15-19		No	Has no partner	No	No	No	No	No	No			No	No
5898	36	201	0	1	1	1	1	Yes	1	0	1	1	0	0	0	15-19		Yes	Has a main partner	Yes	Yes	Yes	No	No	No	No	No	No	No	Hybrid	No	No	Yes	No
5899	36	201	0	1	1	1	1	Yes	0		0	0	0	0	0	15-19		Yes	Has a main partner	Yes	No	Yes	No	Yes		Yes	No	No	No					No
5909	36	201	0	1	1	1	0	Yes	0		0	0		0		20-24		No	Has a main partner	No	No	No	No	No	No	No	No	No	No
5910	36	201	0	1	1	1	1	Yes	1	0	1	1	0	0	0	20-24		Yes	Has a main partner	Yes	No	No	No	No	Yes	No	Yes	No	No	Hybrid	No	Yes	No	No
5932	36	201	0	1	1	1	1	Yes	1	0	1	1	0	0	0	20-24		Yes	Has a main partner	Yes	No	No	No	No	No	No	Yes	No	No	Hybrid	No	No	Yes	No
5940	36	201	0	1	1	1	0	Yes	0		0	0		0		15-19		Yes	Has a main partner	No	No	Yes	No	No	Yes	No	Yes	No	No
5941	36	201	0	1	1	1	0	Yes	0		0	0		0		15-19		Yes	Has a main partner	Yes	Yes	Yes	No	No	No	No	Yes	No	No
5955	36	201	0	1	1	1	1	Yes	1	0	1	1	0	0	0	15-19		Yes	Has a main partner	Yes	Yes	Yes	No	No	No	No	Yes	No	No	Hybrid	No	No	No	No
5956	36	201	0	1	1	1	1	Yes	1	0	1	1	0	0	0	15-19		Yes	Has a main partner	Yes	Yes	No	Yes	No	No	No	No	Yes	No	Hybrid	No	Yes	No	No
5958	36	201	0	1	1	1	1	Yes	1	0	1	1	0	0	0	20-24		Yes	Has a main partner	No	Yes	No	No	No	Yes	No	Yes	No	No	Hybrid	No	No	Yes	No
6023	36	198	0	1	1	1	0	Yes	0		0	0		0		20-24		Yes	Has no partner	No	No	Yes	No	No	No	No	No	No	No
6044	36	198	0	1	1	1	0	Yes	0		0	0		0		15-19		Yes	Has no partner	No	No	No	No	No	No			No	No
6050	36	198	0	1	1	1	0	Yes	0		0	0		0		20-24		Yes	Has a main partner		No	Yes	No	No	No	No	No	No	No
6060	36	198	0	1	1	1	1	Yes	1	0	1	1	0	0	0	20-24		Yes	Only casual partner(s)	No	No	No	No	No	No	No	No	No	No	Hybrid	No	No	Yes	No
6061	36	198	0	1	1	1	1	Yes	1	0	1	1	0	0	0	20-24		Yes	Has a main partner	Yes	No	Yes	No	No	Yes	Yes	Yes	No	No	Hybrid	No	Yes	No	No
6139	36	198	0	1	1	1	1	Yes	1	1	1	1	0	0	0	20-24		No	Has a main partner	No	Yes	No	No	No	Yes	No	No	No	No	Hybrid	No	No	Yes	No
6148	36	198	0	1	1	1	0	Yes	0		0	0		0		20-24		No	Has a main partner	No	No	No	No	No	Yes	No	No	No	No
6154	36	198	0	1	1	1	0	Yes	0		0	0		0		20-24		No	Has a main partner	No	Yes	No	No	No	No	No	No	No	No
6159	36	198	0	1	1	1	1	Yes	1	0	1	1	0	0	0	20-24		Yes	Has a main partner	No	No	No	No	No	No	No	No	No	No	Hybrid	No	No	Yes	No
6164	36	198	0	1	1	1	0	Yes	0		0	0		0		15-19		No	Has no partner	No	No	No	No	No	No			No	No
6175	36	198	0	0	1	0	0	Yes	0		0	0		1		20-24		No	Has a main partner	No	No	No	No	No	No	No	No	No	No
6179	36	198	0	1	1	1	0	Yes	0		0	0		0		15-19		Yes	Has a main partner	No	Yes	No	Yes	No	No	No	No	No	No
6189	36	198	0	1	1	1	0	Yes	0		0	0		0		20-24		Yes	Has a main partner	Yes	Yes	No	No	Yes	No	No	No	No	No
6237	36	191	0	1	1	1	0	Yes	0		0	0		0		20-24		Yes	Has a main partner	Yes	No	No	Yes	Yes	Yes	No	No	No	No
6282	36	191	0	1	1	1	0	Yes	0		0	0		0		15-19		Yes	Has no partner	No	No	No	No	No	No			No	No
6297	36	191	0	1	1	1	0	Yes	0		0	0		0		15-19		Yes	Has no partner	No	Yes	Yes	No	No	No			No	No
6311	36	191	0	1	1	1	0	Yes	0		0	0		0		15-19		Yes	Has no partner	No	Yes	No	No	No	No			No	No
6312	36	191	0	1	1	1	0	Yes	0		0	0		0		15-19		Yes	Has a main partner	No		No		No	No			No	No
6491	36	187	0	0	0	0	0	Yes	0		0	0		0		15-19		Yes	Has a main partner	Yes	Yes	No	No	No	No	No	Yes	No	No
6597	36	188	0	1	1	1	1	Yes	1	0	1	0	0	0	0	20-24		Yes	Has a main partner	Yes	No	No	No	No	No	No	Yes	No	No	Hybrid	No	Yes	No	No
6601	36	186	0	1	1	1	1	Yes	1	0	1	0	0	0	0	20-24		Yes	Has a main partner	Yes	No	Yes	No	No	No	No	Yes	No	No	Hybrid	No	Yes	No	No
6603	36	188	0	1	1	1	1	Yes	1	0	1	0	0	0	0	20-24		Yes	Has a main partner	No	No	No	Yes	Yes	No	No	Yes	No	No	Hybrid	No	No	Yes	No
6607	36	188	0	1	1	1	1	Yes	1	0	1	0	0	0	0	20-24		Yes	Has a main partner		No	No	No	No	Yes	No	Yes	No	No	Hybrid	No	No	Yes	No
6612	36	188	0	1	1	1	1	Yes	1	0	1	0	0	0	0	20-24		Yes	Has a main partner	Yes	No	Yes	No	No	Yes	No	Yes	No	No	Hybrid	No	No	No	No
6618	36	188	0	1	1	1	1	Yes	1	0	1	0	0	0	0	20-24		Yes	Has a main partner	No	No	Yes	No	No	No	No	No	No	No	Hybrid	Yes	No	No	No
6622	36	188	0	1	1	1	1	Yes	1	0	1	0	0	0	0	20-24		No	Has no partner	No	No	No	No	No	No					Hybrid	No	No	No	No
6631	36	188	0	1	1	1	1	Yes	1	1	1	0	0	0	0	20-24		Yes	Has a main partner	No	No	No	No	No	No	No	Yes	No	No	Hybrid	No	Yes	No	No
6639	36	188	0	1	1	1	1	Yes	1	0	1	0	0	0	0	20-24		Yes	Has a main partner	No	No	No	No	No	Yes	No	Yes	No	No	Hybrid	No	Yes	No	No
6642	36	188	0	1	1	1	0	Yes	0		0	0		0		20-24		No	Has a main partner	No	No	No	No	No	No	No	No	No	No
6646	36	188	0	1	1	1	1	Yes	0		0	0	0	0	0	20-24		Yes	Has a main partner	No	No	No	No	No	No	No	Yes	No	No					No
6648	36	188	0	1	1	1	0	Yes	0		0	0		0		15-19		Yes	Has a main partner	Yes	Yes	No	No	No	No	No	No	No	No
6650	36	188	0	1	1	1	1	Yes	1	0	1	0	0	0	0	15-19		Yes	Has a main partner	No	No	Yes	No	Yes	No	Yes	Yes	No	No	Hybrid	No	Yes	No	No
6654	36	188	0	1	1	1	1	Yes	1	0	1	0	0	0	0	15-19		Yes	Has a main partner	Yes	Yes	No	No	No	No	No	No	No	No	Hybrid	No	Yes	No	No
6655	36	188	0	1	1	1	1	Yes	1	0	1	0	0	0	0	20-24		Yes	Has a main partner	No	No	No	No	No	Yes	No	Yes	No	No	Hybrid	No	No	Yes	No
6656	36	186	0	1	1	1	0	Yes	0		0	0		0		15-19		Yes	Has no partner	Yes		No	No	No	No			No	No
6658	36	188	0	1	1	1	0	Yes	0		0	0		0		15-19		No	Has no partner	No	No	No	No	No	No			No	No
6659	36	188	0	1	1	1	0	Yes	0		0	0		0		15-19		Yes	Has no partner	No	Yes	No	No	No	No			No	No
6661	36	188	0	1	1	1	1	Yes	1	0	1	0	0	0	0	20-24		Yes	Has a main partner	Yes	Yes	No	No	Yes	Yes	No	Yes	No	No	Hybrid	No	No	Yes	No
6663	36	188	0	1	1	1	1	Yes	1	0	1	0	0	0	0	20-24		Yes	Has a main partner	No	Yes	No	No	No	No	No	Yes	No	No	Hybrid	No	No	No	No
6664	36	188	0	1	1	1	0	Yes	0		0	0		0		20-24		No	Has a main partner	No	No	No	No	No	No	No	No	No	No
6665	36	188	0	1	1	1	0	Yes	0		0	0		0		20-24		No	Has a main partner	No	No	No	No	No	No			No	No
6667	36	188	0	1	1	1	1	Yes	1	0	1	0	0	0	0	20-24		Yes	Has a main partner	No	Yes	Yes	No	Yes	No	No	No	No	No	Hybrid	No	Yes	No	No
6669	36	186	0	1	1	1	1	Yes	1	0	1	0	0	0	0	20-24		Yes	Has a main partner	No	No	No	No	No	No	No	Yes	No	No	Hybrid	No	No	Yes	No
6672	36	188	0	1	1	1	1	Yes	0		0	0	0	0	0	15-19		Yes	Has a main partner	Yes	No	Yes	No	Yes	Yes	Yes	Yes	No	No					No
6673	36	186	0	1	1	1	1	Yes	1	0	1	0	0	0	0	15-19		Yes	Has a main partner	Yes	No	No	No	No	No	No	Yes	No	No	Hybrid	No	Yes	No	No
6674	36	188	0	1	1	1	0	Yes	0		0	0		0		20-24		No	Has a main partner	No	No	No	No	No	Yes			No	No
6675	36	186	0	1	1	1	1	Yes	1	0	1	0	0	0	0	15-19		Yes	Has a main partner	Yes	No	Yes	No	No	Yes	No	Yes	No	No	Hybrid	No	Yes	No	No
6699	36	186	0	1	1	1	0	Yes	0		0	0		0		20-24		Yes	Has a main partner	No	No	No	No	No	Yes	No	No	No	No
6811	36	191	0	1	1	1	1	Yes	1	0	1	0	0	0	0	20-24		No	Has a main partner	No	No	No	No	No	No	No	No	No	No	Hybrid	No	No	Yes	No
6814	36	191	0	1	1	1	1	Yes	1	0	1	0	0	0	0	20-24		No	Has a main partner	No	No	No	No	No	Yes	No	No	No	No	Hybrid	No	No	Yes	No
6834	36	180	0	1	1	1	0	Yes	0		0	0		0		20-24		No	Has no partner	Yes	Yes	No	No	No	No			No	No
6837	36	180	0	1	1	1	0	Yes	0		0	0		0		20-24		Yes	Has no partner	Yes	No	No	No	No	No	No	Yes	No	No
6839	36	180	0	1	1	1	1	Yes	1	0	1	0	0	0	0	20-24		Yes	Has a main partner	No	Yes	No	No	No	Yes	No	Yes	No	No	Hybrid	No	No	Yes	No
6841	36	180	0	1	1	1	1	Yes	1	0	1	0	0	0	0	20-24		Yes	Has no partner	Yes	Yes	Yes	No	No	No	No	No	No	No	Hybrid	No	Yes	No	No
6858	36	180	0	1	1	1	0	Yes	0		0	0		0		15-19		Yes	Only casual partner(s)	Yes	Yes	Yes	No	Yes	Yes	No	No	No	No
6859	36	180	0	1	1	1	0	No	0		0	0		0		15-19
6860	36	180	0	1	1	1	1	Yes	1	0	1	0	0	0	0	20-24		Yes	Has no partner	Yes	Yes	No	No	Yes	No	No	Yes	No	No	Hybrid	No	Yes	No	No
6861	36	180	0	1	1	1	0	Yes	0		0	0		0		15-19		Yes	Has no partner	No	No	No	No	No	No			No	No
6869	36	180	0	1	1	1	1	Yes	1	0	1	0	0	0	0	20-24		Yes	Has a main partner	Yes	No	No		Yes	No	No	Yes	No	Yes	Hybrid	No	Yes	No	No
6873	36	180	0	1	1	1	1	Yes	1	0	1	0	0	0	0	20-24		Yes	Has no partner	No	No	No	No	No	No	No	Yes	No	No	Hybrid	No	Yes	No	No
6874	36	180	0	1	1	1	1	Yes	1	0	1	0	0	0	0	20-24		Yes	Has a main partner	No	No	No	No	No	Yes	No	Yes	No	No	Hybrid	No	Yes	No	No
6876	36	180	0	1	1	1	1	Yes	1	0	1	0	0	0	0	15-19		Yes	Has a main partner	No	Yes	Yes	Yes	Yes	Yes			Yes	No	Hybrid	No	Yes	No	No
6877	36	180	0	1	1	1	1	Yes	1	0	1	0	0	0	0	20-24		Yes	Has a main partner	No	No	No	No	No	No	No	Yes	No	No	Hybrid	No	Yes	No	No
6893	36	180	0	1	1	1	1	Yes	1	0	1	0	0	0	0	20-24		Yes	Has a main partner	Yes	Yes	No	No	No	No	No	Yes	No	No	Hybrid	No	Yes	No	No
6895	36	180	0	0	0	0	0	Yes	0		0	0		0		20-24		Yes	Has a main partner	Yes	Yes	No	No	No	Yes	No	Yes	No	No
6935	36	177	0	1	1	1	1	Yes	1	0	1	0	0	0	0	15-19		Yes	Has a main partner	Yes	Yes	No	No	No	No	No	Yes	No	No	Hybrid	No	Yes	No	No
6936	36	177	0	1	1	1	1	Yes	1	0	1	0	0	0	0	20-24		Yes	Has a main partner	Yes	Yes	No	No	Yes	Yes	No	Yes	Yes	No	Hybrid	No	No	Yes	No
6938	36	177	0	1	1	1	1	Yes	1	0	1	0	0	0	0	20-24		No	Has a main partner	No	No	No	No	No	No	No	No	No	No	Hybrid	No	No	Yes	No
6939	36	177	0	1	1	1	1	Yes	1	0	1	0	0	0	0	20-24		Yes	Has a main partner	No	No	No	No	No	Yes	No	Yes	No	No	Hybrid	No	No	No	No
6940	36	177	0	0	0	1	0	Yes	0		0	0		0		20-24		No	Has a main partner	No	No	No	No	No	No			No	No
6951	36	177	0	1	1	1	1	Yes	1	0	1	0	0	0	0	20-24		No	Has a main partner	No	No	No	No	No	No	No	No	No	No	Hybrid	No	No	Yes	No
6954	36	177	0	1	1	1	0	Yes	0		0	0		0		20-24		Yes	Has a main partner	Yes	Yes	No	No	No	Yes	No	No	No	No
6955	36	177	0	1	1	1	1	Yes	1	0	1	0	0	0	0	20-24		Yes	Has a main partner	No	No	No	No	Yes	No	No	No	No	No	Hybrid	No	No	Yes	No
6957	36	177	0	0	0	0	0	Yes	0		0	0		0		15-19		Yes	Has a main partner	No	Yes	Yes	No	No	No	No	No	No	No
6958	36	177	0	1	1	1	0	Yes	0		0	0		0		15-19		No	Has a main partner	No	No	No	No	No	No	No	No	No	No
6960	36	177	0	1	1	1	0	Yes	0		0	0		0		20-24		No	Has no partner	No	No	No	No					No	No
6961	36	177	0	1	1	1	0	Yes	0		0	0		0		20-24		No	Has a main partner	No	No	No	No	No	No			No	No
6963	36	177	0	1	1	1	0	Yes	0		0	0		0		20-24		Yes	Has a main partner	Yes	Yes	No	No	Yes	No	No	Yes	Yes	No
6965	36	177	0	1	1	1	1	Yes	1	0	1	0	0	0	0	15-19		Yes	Has a main partner	No	Yes	Yes	No	No	No			No	No	Hybrid	No	No	Yes	No
6972	36	177	0	1	1	1	0	Yes	0		0	0		0		20-24		No	Has no partner	No	Yes	No	No	No	No			No	No
6978	36	177	0	1	1	1	0	Yes	0		0	0		0		15-19		No	Has no partner	No	No	No	No	No	No			No	No
6979	36	177	0	1	1	1	0	Yes	0		0	0		0		20-24		No	Has a main partner	No	No	No	No	No	No	No	No	No	No
6980	36	177	0	1	1	1	0	Yes	0		0	0		0		20-24		No	Has a main partner	No	No	No	No	No	No	No	No	No	No
7012	36	173	0	1	1	1	1	Yes	1	0	1	0	0	0	0	15-19		Yes	Has a main partner	No	No	Yes	No	No	No	No	Yes	No	No	Hybrid	No	No	No	No
7013	36	173	0	1	1	1	0	Yes	0		0	0		0		15-19		Yes	Has a main partner	No	No	No	No	Yes	Yes	No	No	No	No
7017	36	173	0	1	1	1	1	Yes	1	0	1	0	0	0	0	20-24		Yes	Has a main partner	Yes	Yes	No	No	No	Yes	No	Yes	No	No	Hybrid	No	No	Yes	Yes
7022	36	173	0	1	1	1	1	Yes	1	1	1	0	1	0	0	20-24		Yes	Has a main partner	Yes	Yes	Yes	No	No	Yes	No	Yes	No	No	Hybrid	No	No	Yes	No
7051	36	173	0	1	1	1	0	Yes	0		0	0		0		20-24		Yes	Has a main partner	No	No	Yes	Yes	No	Yes	No	No	No	No
7052	36	173	0	0	0	0	0	Yes	0		0	0		0		20-24		Yes	Has a main partner	Yes	No	No	Yes	No	Yes	No	Yes	No	No
7054	36	173	0	1	1	1	1	Yes	1	0	1	0	0	0	0	15-19		Yes	Has a main partner	Yes	No	No	No	No	No	No	Yes	No	No	Hybrid	No	No	No	No
7058	36	173	0	1	1	1	1	Yes	1	0	1	0	0	0	0	15-19		Yes	Has a main partner	No	No	No	Yes	No	No	No	No	No	No	Hybrid	No	No	Yes	No
7153	36	170	0	1	1	1	1	Yes	1	0	1	0	0	0	0	15-19		Yes	Has a main partner	Yes	Yes	Yes	Yes	Yes	Yes	No	Yes	Yes	No	Hybrid	No	No	Yes	No
7154	36	170	0	1	1	1	0	Yes	0		0	0		0		15-19		Yes	Only casual partner(s)	No	Yes	No	No	No	No	No	No	No	No
7165	36	170	0	1	1	1	1	Yes	1	0	1	0	0	0	0	15-19		Yes	Has a main partner	No	Yes	No	No	Yes	No	No	Yes	No	No	Hybrid	No	No	Yes	No
7167	36	170	0	1	1	1	1	Yes	1	0	1	0	0	0	0	15-19		Yes	Only casual partner(s)	No	No	Yes	No	No	No	No	No	No	No	Hybrid	No	No	Yes	No
7169	36	170	0	1	1	1	0	Yes	0		0	0		0		20-24		Yes	Has no partner	No	No	No	No					No	No
7170	36	170	0	1	1	0	0	Yes	0		0	0		0		15-19		Yes	Has no partner	No	Yes	Yes	No	No	No			No	No
7172	36	170	0	1	1	1	0	Yes	0		0	0		0		20-24		Yes	Has a main partner	No	No	No	No	No	No	No	No	No	Yes
7175	36	170	0	1	1	1	1	Yes	1	0	1	0	0	0	0	15-19		Yes	Has a main partner	Yes	No	No	No	No	No	No	Yes	No	Yes	Hybrid	No	No	No	No
7176	36	170	0	1	1	1	0	Yes	0		0	0		0		15-19		Yes	Has no partner	No	Yes	Yes	No	No	No	No	Yes	No	No
7181	36	170	0	1	1	1	1	Yes	1	0	1	0	0	0	0	20-24		Yes	Has a main partner	No	No	No	No	No	No	No	Yes	No	No	Hybrid	No	No	Yes	No
7202	36	170	0	1	1	1	0	Yes	0		0	0		0		20-24		Yes	Has a main partner	No	No	No	No	Yes	No	No	No	No	No
7262	36	166	0	1	1	1	1	Yes	1	1	1	0	1	0	0	15-19		Yes	Has a main partner	No	No	Yes		Yes	Yes	No	Yes	No	No	Community-concierge	No	No	Yes	No
7311	36	166	1	1	1	1	0	Yes	0		0	0		0		20-24		Yes	Has a main partner	Yes	Yes	Yes		Yes		Yes	Yes	No	No
7313	36	166	0	1	1	1	1	Yes	1	0	1	0	0	0	0	15-19		Yes	Has a main partner		Yes	Yes	No	No	No	No	No	No	No	Hybrid	No	No	Yes	No
7335	36	166	0	1	1	1	0	Yes	0		0	0		0		20-24		No	Has no partner	Yes	Yes	No	No	No	No			No	No
7339	36	166	0	1	1	1	0	Yes	0		0	0		0		15-19		Yes	Has a main partner	Yes	Yes	No	No	No	No	No	Yes	No	No
7341	36	166	0	1	1	1	1	Yes	1	0	1	0	0	0	0	15-19		Yes	Has no partner	No	Yes	Yes	No	No	No	No	Yes	No	No	Hybrid	No	No	Yes	No
7342	36	166	0	1	1	1	0	Yes	0		0	0		0		20-24		No	Has a main partner	No	Yes	No	No
7343	36	166	0	0	0	1	0	Yes	0		0	0		0		15-19		Yes	Has no partner	Yes	Yes	No	No	No	Yes	No	Yes	No	No
7349	36	166	0	0	0	1	0	Yes	0		0	0		0		15-19		Yes	Has no partner	No	No	No	No	No	No
7352	36	166	0	1	1	1	1	Yes	1	0	1	0	0	0	0	15-19		Yes	Has no partner	No	No	No	No	No	No					Hybrid	No	No	Yes	No
7356	36	166	0	1	1	1	0	Yes	0		0	0		0		15-19		Yes	Has no partner	No	Yes	No	No	No	No			No	No
7357	36	166	0	1	1	1	0	Yes	0		0	0		0		15-19		Yes	Has no partner	No	Yes	Yes	No	No	No			No	No
7358	36	166	0	1	1	1	0	Yes	0		0	0		0		15-19		No	Has no partner	No	No	No		No	No
7360	36	166	0	1	1	1	0	Yes	0		0	0		0		15-19		Yes	Has no partner	Yes	No	Yes	No	No	No
7361	36	166	0	1	1	1	0	Yes	0		0	0		0		15-19		No	Has no partner	No	Yes	No	No	No	No			No	No
7384	36	166	0	1	1	1	0	Yes	0		0	0		0		15-19		Yes	Has no partner	No	Yes	No	No
7390	36	166	0	1	1	1	0	Yes	0		0	0		0		15-19		Yes	Has no partner	No	Yes	No	No
7443	36	156	0	1	1	1	0	Yes	0		0	0		0		20-24		No	Has a main partner	No	No	No	No	No	No	No	No	No	No
7448	36	156	0	1	1	1	1	Yes	1	0	1	0	0	0	0	20-24		Yes	Has a main partner	Yes	No	No	No	No	No	No	Yes	No	No	Hybrid	No	No	Yes	No
7451	36	156	0	1	1	1	0	Yes	0		0	0		0		20-24		Yes	Has a main partner	No	No	No	No	No	No	No	Yes	No	No
7452	36	156	0	0	0	1	0	Yes	0		0	0		0		20-24		No	Has a main partner	No	No	No	No	No	No	No	No	No	No
7454	36	156	0	1	1	1	1	Yes	1	0	1	0	0	0	0	20-24		Yes	Has a main partner	No	No	No		No	No	No	Yes	No	No	Hybrid	No	No	No	No
7456	36	156	0	1	1	1	1	Yes	1	0	1	0	0	0	0	15-19		Yes	Has a main partner	No	Yes	No		No	No	No	Yes	No	No	Hybrid	No	No	Yes	No
7457	36	156	0	1	1	1	1	Yes	1	0	1	0	0	0	0	15-19		Yes	Has no partner	No	Yes	Yes	No					No	No	Hybrid	No	No	Yes	No
7458	36	156	0	1	1	1	0	Yes	0		0	0		0		15-19		Yes	Has no partner	Yes	Yes	No	No	No	No			No	No
7459	36	156	0	1	1	1	1	Yes	1	0	1	0	0	0	0	15-19		Yes	Has no partner	Yes	No	Yes	No	No	No	Yes	Yes	No	No	Hybrid	No	Yes	No	No
7465	36	156	0	1	1	1	0	Yes	0		0	0		0		15-19		Yes	Has no partner	No	No	No	No	No	No	No		No	No
7476	36	156	0	1	1	1	0	Yes	0		0	0		0		15-19		Yes	Has no partner	No	Yes	Yes	No	No	No	No	No	No	No
7481	36	156	0	0	0	1	0	Yes	0		0	0		0		20-24		Yes	Has a main partner	Yes	Yes	No	No	No	No	No	Yes	No	No
7497	36	156	0	1	1	1	0	Yes	0		0	0		0		20-24		Yes	Has a main partner	Yes	No	No	No	No	No	No	Yes	No	No
7499	36	156	0	1	1	1	0	Yes	0		0	0		0		15-19		Yes	Has no partner	No	No	No	No					No	No
7500	36	156	0	0	0	1	0	Yes	0		0	0		0		15-19		Yes	Has no partner	No	Yes	Yes	No	No	No			No	No
7503	36	156	0	1	1	1	0	Yes	0		0	0		0		15-19		Yes	Has no partner	No	Yes	Yes	No	Yes	No			No	No
7509	36	156	0	1	1	1	0	Yes	0		0	0		0		15-19		Yes	Has a main partner	Yes	No	Yes	No	No	No	No		No	No
7531	36	153	0	1	1	1	1	Yes	1	1	1	0	0	0	0	20-24		Yes	Has a main partner	No	Yes	Yes	No	No	No	No	No	No	No	Community-concierge	No	No	Yes	No
7534	36	153	0	1	1	1	1	Yes	1	1	1	0	0	0	0	15-19		Yes	Has a main partner	No	No	No	No	No	Yes	No	No	No	No	Community-concierge	No	No	Yes	No
7536	36	153	0	1	1	1	1	Yes	1	1	1	0	0	0	0	20-24		Yes	Has a main partner	Yes	No	No	No	No	No	No	Yes	No	Yes	Community-concierge	No	No	Yes	No
7537	36	153	0	1	1	1	0	Yes	0		0	0		0		15-19		Yes	Has no partner	No	Yes	Yes	No	No	No			No	No
7538	36	153	0	1	1	1	1	Yes	1	0	1	0	0	0	0	15-19		No	Has no partner	No	No	No	No	No	No			No	No	Hybrid	No	No	Yes	No
7542	36	153	0	1	1	1	0	Yes	0		0	0		0		15-19		Yes	Has a main partner	No	Yes	No	No					No	No
7548	36	153	0	1	1	1	0	Yes	0		0	0		0		20-24		Yes	Has a main partner	Yes	Yes	No	No	No	No	No	Yes	No	No
7550	36	153	0	1	1	1	0	Yes	0		0	0		0		15-19		Yes	Has no partner	No	No	No	No	No	No			No	No
7552	36	153	0	1	1	1	1	Yes	1	1	1	0	0	0	0	15-19		Yes	Has a main partner	Yes	No	Yes	No	No	Yes	No	Yes	No	No	Community-concierge	No	No	Yes	No
7554	36	153	0	1	1	1	1	Yes	1	0	1	0	0	0	0	15-19		Yes	Has a main partner	No	No	No	No	No	No	No	Yes	No	Yes	Community-concierge	No	No	Yes	No
7558	36	153	0	1	1	1	1	Yes	1	0	1	0	0	0	0	20-24		Yes	Has a main partner	Yes	Yes	No	No	No	No	Yes	Yes	No		Hybrid	No	Yes	No	No
7562	36	153	0	0	0	1	0	Yes	0		0	0		0		20-24		Yes	Has a main partner	Yes	No	Yes	No	No	No	No	Yes	No	No
7564	36	153	0	0	0	0	0	Yes	0		0	0		0		15-19		Yes	Has a main partner	Yes	Yes	No	No	Yes	Yes	No	Yes	No	No
7572	36	153	0	1	1	1	0	Yes	0		0	0		0		15-19		Yes	Has a main partner	No	Yes	No	No	No	No			No	No
7574	36	153	0	1	1	1	0	Yes	0		0	0		0		20-24		Yes	Has no partner	No	Yes	Yes	No	No
7575	36	153	0	1	1	1	1	Yes	1	1	1	0	0	0	0	20-24		Yes	Has a main partner	No	No	Yes	No	No	No	No	Yes	No	No	Community-concierge	No	No	Yes	No
7577	36	153	0	1	1	1	1	Yes	1	0	1	0	0	0	0	15-19		Yes	Has a main partner	No	No	No	No	Yes	Yes			Yes	No	Community-concierge	No	No	Yes	No
7579	36	153	0	1	1	1	0	Yes	0		0	0		0		20-24		No	Has a main partner	No	Yes	No	No	No	No	No	No	No	No
7581	36	153	0	0	0	0	0	Yes	0		0	0		0		20-24		Yes	Has a main partner	No	No	No	No	No	Yes	No	No	No	No
7582	36	153	0	1	1	1	1	Yes	1	0	1	0	0	0	0	15-19		Yes	Has a main partner	Yes	Yes	Yes	Yes	No	No	No	No	Yes	No	Community-concierge	No	No	Yes	No
7584	36	153	0	0	0	1	0	Yes	0		0	0		0		15-19		Yes	Has no partner	No	No	No	No	No	No			No	No
7587	36	153	0	0	0	1	0	Yes	0		0	0		0		15-19		Yes	Has no partner	No	No	No	No	No	No			No	No
7589	36	153	0	1	1	1	0	Yes	0		0	0		0		15-19		Yes	Has a main partner	Yes	Yes	No	No	Yes	No	No	No	No	No
7591	36	153	0	1	1	1	1	Yes	1	0	1	0	0	0	0	20-24		Yes	Has a main partner	No	Yes	No	No	No	No	No	Yes	No	Yes	Hybrid	No	No	Yes	No
7593	36	153	0	1	1	1	1	Yes	0		0	0	0	0	0	20-24		Yes	Has a main partner	No	No	No	No	No	No	No	Yes	No	No					No
7595	36	153	0	1	1	1	0	Yes	0		0	0		0		20-24		Yes	Has a main partner	Yes	No	No	No	No	No	No	Yes	No	No
7597	36	153	0	1	1	1	0	Yes	0		0	0		0		20-24		Yes	Has a main partner	No	Yes	No	No	No	No	Yes	No	No	No
7598	36	153	0	1	1	1	0	Yes	0		0	0		0		15-19		No	Has no partner	No	No	No	No	No	No			No	No
7600	36	153	0	1	1	1	0	Yes	0		0	0		0		15-19		No	Has a main partner	No	No	No	No	No	No	No	No	No	No
7602	36	153	0	1	1	1	0	Yes	0		0	0		0		15-19		Yes	Has no partner	No	Yes	No	No					No	No
7603	36	153	0	1	1	1	0	Yes	0		0	0		0		15-19		Yes	Has no partner	No	No	No	No	No	No			No	No
7605	36	153	0	1	1	1	0	Yes	0		0	0		0		15-19		Yes	Has no partner	Yes	Yes	No	No	No	No	No	No	No	No
7608	36	153	0	1	1	1	1	Yes	1	0	1	0	0	0	0	20-24		Yes	Has a main partner	No	Yes	Yes	No	No	No	No	Yes	No	No	Hybrid	No	No	Yes	No
7609	36	153	0	0	0	1	0	Yes	0		0	0		0		20-24		Yes	Has a main partner	Yes	No	No	No	No	No	No	Yes	No	No
7610	36	153	0	1	1	1	1	Yes	1	0	1	0	0	0	0	15-19		Yes	Has a main partner	Yes	No	No	No	Yes	No	No	Yes	No	No	Community-concierge	No	Yes	No	No
7611	36	153	0	1	1	1	0	Yes	0		0	0		0		20-24		Yes	Has a main partner	No	Yes	No	No	No	No	No	Yes	No	No
7612	36	153	0	1	1	1	1	Yes	1	1	1	0	0	0	0	15-19		No	Has a main partner	No	Yes	No	No	No	No	No	No	No		Community-concierge	No	No	Yes	No
7613	36	151	0	1	1	1	1	Yes	1	0	1	0	0	0	0	20-24		Yes	Has a main partner	Yes	Yes	No	No	No	No	No	Yes	No	No	Hybrid	No	Yes	No	No
7614	36	151	0	1	1	1	1	Yes	1	0	1	0	0	0	0	20-24		Yes	Has a main partner	Yes	No	No	No	No	Yes	No	Yes	No	Yes	Hybrid	No	Yes	No	No
7615	36	151	0	1	1	1	1	Yes	1	1	1	0	0	0	0	20-24		Yes	Has a main partner	Yes	Yes	Yes	No	No	No	No	Yes	Yes	No	Hybrid	No	Yes	No	No
7616	36	151	0	1	1	1	1	Yes	1	0	1	0	0	0	0	15-19		Yes	Has no partner	No	Yes	No	No	No	No			No	No	Hybrid	No	No	Yes	No
7617	36	151	0	1	1	1	1	Yes	1	0	1	0	0	0	0	15-19		Yes	Has a main partner	Yes	Yes	Yes	No	No	Yes	No	Yes	No	No	Hybrid	No	No	No	No
7618	36	151	0	1	1	1	0	Yes	0		0	0		0		20-24		No	Has a main partner	No	No	No	No	No	No	No	No	No	No
7619	36	151	0	1	1	1	0	Yes	0		0	0		0		15-19		Yes	Has no partner	No	Yes	No	No	No	No			No	No
7620	36	151	0	1	1	1	0	Yes	0		0	0		0		15-19		Yes	Has no partner	No	Yes	No	No	No	No			No	No
7621	36	151	0	1	1	1	1	Yes	1	0	1	0	0	0	0	20-24		Yes	Has a main partner	Yes	No	No	No	No	Yes	No	Yes	No	No	Hybrid	No	No	Yes	No
7622	36	151	0	1	1	1	0	Yes	0		0	0		0		20-24		Yes	Has a main partner	No	No	No	Yes	No	No	No	No	No	No
7623	36	151	0	1	1	1	0	Yes	0		0	0		0		20-24		Yes	Has a main partner	No	No	No	No	No	No	No	Yes	No	No
7624	36	151	0	1	1	1	0	Yes	0		0	0		0		20-24		Yes	Has a main partner	No	No	Yes	No	No	No	No	No	No	No
7625	36	151	0	1	1	1	0	Yes	0		0	0		0		20-24		Yes	Has no partner	No	No	No	Yes	No	No	No	Yes	No	No
7626	36	151	0	0	1	0	0	Yes	0		0	0		1		15-19		Yes	Has no partner	Yes	No	Yes	No	No	No	No	Yes	No	No
7627	36	151	0	1	1	1	1	Yes	1	0	1	0	0	0	0	20-24		Yes	Has a main partner	Yes	No	No	No	No	No	No	Yes	No	No	Hybrid	No	Yes	No	No
7629	36	151	0	1	1	1	1	Yes	1	0	1	0	0	0	0	15-19		Yes	Has no partner	No	No	No	Yes	No	No	No	No	No	No	Hybrid	No	No	No	No
7630	36	151	0	1	1	1	0	Yes	0		0	0		0		15-19		Yes	Has a main partner	No	No	No	No	No	Yes	No	Yes	No	No
7631	36	151	0	1	1	1	1	Yes	1	0	1	0	1	0	0	20-24		Yes	Has a main partner	Yes	Yes	No	No	No	Yes	No	No	No	No	Hybrid	No	No	Yes	No
7632	36	151	0	1	1	1	1	Yes	1	0	1	0	0	0	0	20-24		Yes	Has a main partner	Yes	Yes	No	No	No	Yes	No	Yes	No	Yes	Hybrid	No	No	No	No
7634	36	151	0	1	1	1	1	Yes	1	0	1	0	0	0	0	15-19		Yes	Has no partner	Yes	No	No	No	No	No			No	No	Hybrid	No	No	No	No
7637	36	151	0	1	1	1	0	Yes	0		0	0		0		15-19		No	Has no partner	No	No	No	No	No	No			No	No
7638	36	151	0	1	1	1	0	Yes	0		0	0		0		15-19		Yes	Has no partner	No	No	No	Yes	No	No			No	No
7639	36	151	0	1	1	1	1	Yes	1	0	1	0	0	0	0	20-24		Yes	Has no partner	Yes	Yes	Yes	No	No	No	No	Yes	No	No	Hybrid	No	Yes	No	No
7640	36	151	0	1	1	1	1	Yes	1	0	1	0	0	0	0	15-19		Yes	Has a main partner	Yes	Yes	No	No	No	No	No	Yes	No	No	Hybrid	No	No	Yes	No
7641	36	151	0	1	1	1	1	Yes	1	0	1	0	0	0	0	20-24		Yes	Has a main partner	No	No	Yes	Yes	No	No	No	Yes	No	No	Hybrid	No	Yes	No	No
7642	36	151	0	1	1	1	1	Yes	1	0	1	0	0	0	0	15-19		Yes	Has a main partner	No	No	No	No	Yes	No	No	Yes	No	No	Hybrid	No	Yes	No	No
7643	36	151	0	1	1	1	1	Yes	1	0	1	0	0	0	0	15-19		Yes	Has a main partner	Yes	Yes	No	No	No	Yes	Yes	Yes	No	No	Community-concierge	No	Yes	No	No
7644	36	151	0	1	1	1	1	Yes	1	0	1	0	0	0	0	15-19		Yes	Has a main partner	Yes	Yes	No	No	No	No	No	Yes	No	No	Hybrid	No	Yes	No	No
7645	36	151	0	1	1	1	0	Yes	0		0	0		0		15-19		Yes	Has no partner	No	No	No	No	No	No			No	No
7648	36	150	0	1	1	1	1	Yes	1	0	1	0	0	0	0	15-19		Yes	Has a main partner	Yes	Yes	No	No	Yes	Yes	Yes	Yes	Yes	No	Hybrid	No	No	Yes	No
7723	36	145	0	1	1	1	0	Yes	0		0	0		0		15-19		Yes	Has no partner	No	No	Yes	No	No	No			No	No
7724	36	145	0	1	1	1	1	Yes	1	1	1	0	0	0	0	20-24		Yes	Has a main partner	Yes	No	Yes	No	Yes	No	No	Yes	No	No	Hybrid	No	No	Yes	No
7730	36	145	0	1	1	1	0	Yes	0		0	0		0		15-19		Yes	Has a main partner	No	No	No	No	No	No	No	Yes	No	No
7731	36	145	0	1	1	1	0	Yes	0		0	0		0		15-19		No	Has no partner	No	No	No	No	No	No			No	No
7733	36	145	0	1	1	1	0	Yes	0		0	0		0		15-19		Yes	Has a main partner	No	No	No	No	No	Yes	Yes	Yes	No	No
7735	36	145	0	1	1	1	1	Yes	1	1	1	0	0	0	0	15-19		Yes	Has no partner	No	No	No	Yes	No	No			No	No	Community-concierge	No	No	Yes	No
7736	36	145	0	1	1	1	0	Yes	0		0	0		0		15-19		No	Has no partner	No	No	No	No	No	No			No	No
7737	36	145	0	1	1	1	1	Yes	1	0	1	0	0	0	0	20-24		No	Has a main partner	No	No	No	No	No	No	No	No	No	No	Community-concierge	No	No	Yes	No
7742	36	145	0	1	1	1	0	Yes	0		0	0		0		15-19		Yes	Has no partner	Yes	No	No	No	Yes	No	No	No	No	No
7743	36	145	0	1	1	1	1	Yes	1	0	1	0	0	0	0	20-24		Yes	Has a main partner	Yes	No	Yes	No	No	No	No	Yes	No	No	Hybrid	No	Yes	No	No
7744	36	145	0	1	1	1	0	Yes	0		0	0		0		15-19		Yes	Has no partner	Yes	No	No	No	No	No			No	No
7745	36	145	0	1	1	1	0	Yes	0		0	0		0		20-24		Yes	Has no partner	No	No	No	Yes	No	No			No	No
7746	36	145	0	1	1	1	0	Yes	0		0	0		0		15-19		Yes	Has no partner	No	No	Yes	No	No	No			No	No
7747	36	145	0	1	1	1	0	Yes	0		0	0		0		20-24		Yes	Has a main partner	Yes	Yes	Yes	Yes	No	Yes	No	No	No	No
7748	36	145	0	0	0	1	0	Yes	0		0	0		0		20-24		No	Has a main partner	No	No	No	No	No	No	No	No	No	No
7750	36	145	0	1	1	1	0	Yes	0		0	0		0		20-24		Yes	Has a main partner	Yes	Yes	Yes	No	No	No	No	Yes	No	No
[truncated: 5,626 more rows]
